# Supplementary material for: Borderline Personality and the Detection of Angry Faces
Source: PLoS One. 2016 Mar 31;11(3):e0152947. doi: 10.1371/journal.pone.0152947 (PMC4816443; doi:10.1371/journal.pone.0152947)
Supplement: S1 Dataset — (CSV) [file pone.0152947.s001.csv]

participant;group;age;education;meds;BDI;BSL;n_angry;n_blue;n_happy;n_neutral;hits_angry;misses_angry;hits_blue;misses_blue;hits_happy;misses_happy;median_rt_angry;median_rt_blue;median_rt_happy;mean_rt_angry;mean_rt_blue;mean_rt_happy;comorbid_mood_dis;comorbid_anxiety_dis;comorbid_eating_dis;comorbid_PD;comorbid_other;comorbid_ICD_10_codes
5211001;BPD;19;3;combination;39;2.17;36;36;36;108;17;19;5;31;11;25;1016.9;857.3;1035.6;1156.847059;857.38;1125.172727;1;1;;;;"F32.1; F40.1; F40.2"
5211002;BPD;23;4;none;20;1.35;36;36;36;108;36;0;31;5;34;2;832.45;1190.8;1114.75;1030.802778;1212.048387;1197.5;1;;;;;F33.4
5211003;BPD;20;3;combination;40;3.09;36;36;36;107;32;4;31;5;29;7;878.1;1002.5;999.9;1025.925;985.9709677;1156.348276;1;1;1;;;"F32.1; F42.1; F50.4"
5211004;BPD;24;3;antidepress;33;2.78;36;36;36;107;34;2;34;2;31;5;1278.2;1045.2;1309.2;1421.320588;1244.329412;1432.767742;1;;;;;F33.1
5211005;BPD;21;3;none;22;1.57;36;36;36;108;36;0;35;1;33;3;1321.05;1353.8;1480.3;1367.883333;1403.851429;1517.527273;;1;;;;F43.1
5211006;BPD;25;4;combination;45;3.52;36;36;36;108;34;2;36;0;33;3;996.5;1155.45;1240.5;990.1705882;1159.316667;1215.372727;1;1;1;;;"F33.1; F43.1; F40.1; F50.2; "
5211007;BPD;24;3;neuroleptica;31;2.3;36;36;36;107;36;0;36;0;33;3;1207;1327.3;1180.1;1318.758333;1412.369444;1289.1;;1;;;;F43.1
5211009;BPD;28;4;antidepress;41;3.61;36;36;36;108;35;1;33;3;34;2;973.3;1097.5;1041.85;1113.631429;1164.490909;1163.079412;1;1;;;;"F43.1; F33.0"
5211010;BPD;42;2;antidepress;32;1.3;36;36;36;108;33;3;32;4;28;8;1249;1824.35;1373.6;1388.363636;1599.4375;1598.789286;1;1;;1;;"F60.6; F60.7; F33.4; F34.1; F40.1; F40.2; F43.1"
5211011;BPD;24;2;none;36;2.83;36;36;36;108;33;3;33;3;33;3;1100.1;1269.2;1506.6;1299.027273;1388.530303;1562.684848;;1;;;;"F40.1; F42"
5211012;BPD;26;4;none;16;1.17;36;36;36;108;35;1;34;2;28;8;1014.3;1202.8;1260;1109.077143;1284.826471;1383.871429;;;;;;
5211013;BPD;36;4;;22;1.87;36;36;36;104;35;1;36;0;36;0;1197.1;1821.65;1700.05;1379.197143;1791.116667;1653.691667;1;;;1;2;"F60.4; F33.2; F63.3; F10.1"
5211015;BPD;25;4;none;16;1.43;36;36;36;108;34;2;34;2;34;2;997.65;1259.9;1006.25;1091.941176;1297.132353;1198.323529;;1;;;;F43.1
5211017;BPD;27;4;none;46;3.48;36;36;36;107;35;1;33;3;34;2;1014.4;1274.1;1091.3;1106.742857;1214.675758;1125.488235;;;;;;
5211018;BPD;25;3;neuroleptica;40;2.74;36;36;36;108;35;1;34;2;35;1;1133.5;1523.15;1680.1;1346.088571;1773.514706;1644.191429;;1;;;;F43.1
5211020;BPD;22;2;none;17;0.65;36;36;36;108;36;0;35;1;33;3;1168.7;1355.7;1313.2;1261.233333;1431.671429;1370.890909;1;1;;;;"F43.1; F34.1"
5211021;BPD;18;4;none;27;2.04;36;36;36;108;36;0;28;8;35;1;982.55;1137.5;1254;1121.738889;1349.621429;1304.568571;;;;;;
5211022;BPD;19;4;antidepress;30;1.43;36;36;35;108;35;1;32;4;32;3;743;1065.15;987.7;785.2342857;1098.525;997.303125;;1;;;;F40.01
5211023;BPD;30;2;antidepress;12;0.7;35;35;36;107;31;4;33;2;34;2;1197.1;1490.8;1131.5;1287.916129;1511.10303;1451.635294;1;1;;1;;"F33.2; F60.6; F43.1"
5211024;BPD;40;3;none;22;1.61;36;36;36;108;35;1;34;2;34;2;846.7;1189.95;1043.75;1033.648571;1204.405882;1150.988235;1;1;;;;"F40.1; F33.4"
5211025;BPD;26;4;none;21;1.26;36;36;36;108;36;0;33;3;34;2;1209.4;1220.9;1524.4;1350.394444;1346.481818;1556.15;;1;1;;;"F40.1; F50.9"
5211026;BPD;33;4;none;30;2.52;36;36;36;108;36;0;32;4;33;3;866.9;1354.95;1062.7;1032.386111;1427.30625;1077.927273;;1;1;;;"F40.01; F50.4"
5211027;BPD;31;4;none;16;1.96;36;36;36;108;36;0;29;7;35;1;900.65;1051.5;981.3;940.5916667;1121.393103;1027.537143;;1;1;;1;"F40.1; F45.4; F50.9"
5211028;BPD;27;2;none;21;1.78;36;36;36;108;28;8;29;7;30;6;1124.4;1390.7;1341.45;1423.971429;1443.917241;1475.146667;1;;;;;F33.4
5211029;BPD;28;3;none;14;1.78;36;36;36;108;36;0;33;3;35;1;1183.7;1072.4;1306.7;1343.163889;1226.718182;1424.68;;1;;;;"F42; F43.1"
5211030;BPD;34;4;none;20;1.43;36;36;35;103;1;35;3;33;1;34;1699.3;1350.7;2250.9;1699.3;1419.633333;2250.9;;1;;;;F40.2
5211031;BPD;22;3;none;33;3;36;36;36;107;36;0;36;0;36;0;991.9;957.65;1157.05;1110.247222;1051.002778;1279.977778;;;;;;
5210001;HC;23;4;none;2;0.13;36;36;36;108;30;6;31;5;24;12;961.55;1091.7;1267.55;1026.613333;1194.512903;1266.079167;;;;;;
5210002;HC;27;4;none;8;0.3;36;36;36;108;34;2;35;1;30;6;1195.2;945;1409.7;1328.623529;1081.8;1398.916667;;;;;;
5210003;HC;38;3;none;0;0;36;34;36;107;36;0;34;0;33;3;1057.8;1312.6;1284.3;1140.361111;1247.302941;1343.20303;;;;;;
5210005;HC;24;4;none;10;1;36;36;36;108;32;4;28;8;29;7;1008.1;1100.5;1288.1;1149.13125;1175.017857;1342.962069;;;;;;
5210006;HC;24;4;none;5;0.13;36;36;36;107;35;1;29;7;30;6;1085.1;1109.9;1227.35;1175.64;1266.568966;1299.683333;;;;;;
5210007;HC;23;4;none;8;0.26;36;36;36;108;35;1;33;3;34;2;1006.3;1190.4;1185.45;1076.177143;1236.145455;1281.232353;;;;;;
5210008;HC;25;4;none;10;0.3;36;36;36;108;35;1;34;2;32;4;935.5;1149.05;1065.6;1086.214286;1235.741176;1181.165625;;;;;;
5210009;HC;18;3;none;11;0.61;36;36;36;108;35;1;29;7;28;8;1005.8;1117.2;1058;1097.288571;1094.493103;1180.139286;;;;;;
5210010;HC;18;3;none;20;1.57;36;36;36;107;36;0;27;9;33;3;960.3;1091.2;1211.8;1046.619444;1207.444444;1285.175758;;;;;;
5210011;HC;18;3;none;8;0.48;36;36;36;107;36;0;33;3;34;2;1052.2;1285.7;1299.9;1201.125;1481.481818;1337.947059;;;;;;
5210012;HC;26;4;none;2;0.17;36;36;36;107;35;1;30;6;36;0;1142.8;1266;1432.85;1256.097143;1254.106667;1351.219444;;;;;;
5210013;HC;34;4;none;0;0;36;36;36;108;36;0;34;2;35;1;849.1;1288.95;1263.2;983.8305556;1302.641176;1269.708571;;;;;;
5210014;HC;19;4;none;2;0.09;37;36;35;106;36;1;33;3;33;2;689.6;847.4;892.6;756.8916667;874.0030303;924.2666667;;;;;;
5210015;HC;30;3;none;2;0;36;36;36;108;36;0;36;0;34;2;1401.65;1592.85;2008.55;1501.702778;1709.036111;1914.723529;;;;;;
5210016;HC;32;4;none;9;0.22;36;36;36;108;36;0;35;1;32;4;929.15;942.5;1172.85;1046.933333;1129.788571;1336.190625;;;;;;
5210017;HC;26;4;none;5;0.61;36;36;36;108;36;0;34;2;33;3;1871.8;1923.8;1597.8;1883.469444;1937.285294;1775.375758;;;;;;
5210018;HC;23;3;none;16;1.17;35;36;36;108;34;1;31;5;35;1;854.15;1008.2;1032.3;980.1;1176.380645;1232.76;;;;;;
5210019;HC;24;4;none;1;0.43;36;36;36;108;35;1;25;11;35;1;923.5;1168.7;1101.9;1091.311429;1261.976;1129.102857;;;;;;
5210021;HC;34;3;none;0;0.09;36;36;36;108;35;1;33;3;36;0;874.2;1444.8;1049.75;969.9685714;1381.90303;1197.211111;;;;;;
5210022;HC;19;3;none;0;0;36;35;35;101;35;1;35;0;35;0;1342.1;1555.8;1269.5;1465.254286;1728.02;1567.591429;;;;;;
5210023;HC;26;3;none;7;0.39;36;36;36;104;36;0;35;1;35;1;1163.6;1429.3;1523.7;1347.780556;1634.117143;1670.72;;;;;;
5210024;HC;27;3;none;4;0.17;36;36;36;108;36;0;36;0;36;0;1280.9;1442.7;1757.1;1562.597222;1526.9;1754.258333;;;;;;
5210025;HC;18;3;none;2;1.09;36;36;36;108;34;2;34;2;31;5;963.8;1495.35;1441.9;1166.35;1492.935294;1440.187097;;;;;;
5210026;HC;31;4;none;0;0.04;35;35;36;106;35;0;34;1;35;1;1703.6;1703.5;1584.9;1849.665714;1952.397059;1754.885714;;;;;;
5210028;HC;25;3;none;4;0.35;36;36;36;107;36;0;33;3;36;0;1096;1430.8;1169.85;1272.95;1478.081818;1261.436111;;;;;;
5210029;HC;23;4;none;1;0.04;35;36;36;108;31;4;33;3;34;2;1350.6;982.4;946.95;1274.987097;1258.306061;1048.570588;;;;;;
