# Supplementary material for: Borderline Personality and the Detection of Angry Faces
Source: PLoS One. 2016 Mar 31;11(3):e0152947. doi: 10.1371/journal.pone.0152947 (PMC4816443; doi:10.1371/journal.pone.0152947)
Supplement: S2 Dataset — (CSV) [file pone.0152947.s002.csv]

participant_code	sex	age	status	vei_sum	group	n_angry	n_blue	n_happy	n_neutral	hits_angry	misses_angry	hits_blue	misses_blue	hits_happy	misses_happy	median_rt_angry	median_rt_blue	median_rt_happy	mean_rt_angry	mean_rt_blue	mean_rt_happy	hitrate_angry	hitrate_happy	hitrate_blue	Origin	group_extreme
1	m	25	univ_student	33	0	35	35	35	104	35	0	34	1	35	0	969	1212	1103	1189.828571	1277.558824	1194.742857	0.986111111	0.986111111	0.958333333	Other	in_between
2	f	25	univ_student	32	0	35	35	35	105	34	1	1	34	32	3	872	667	876	868.5294118	667	928.125	0.958333333	0.902777778	0.041666667	BPD website	in_between
3	m	32	unemployed	36	0	34	35	35	105	33	1	35	0	34	1	1235	1219	1156.5	1294.575758	1197.4	1355.323529	0.957142857	0.958333333	0.986111111	BPD website	in_between
4	f	24	univ_student	9	0	35	35	35	105	34	1	35	0	30	5	859	1006	1104.5	952.6764706	1008.028571	1063.966667	0.958333333	0.847222222	0.986111111	Other	low BPD
5	f	19	other	39	1	35	35	35	105	34	1	29	6	34	1	884	1216	1038.5	919.3529412	1328.068966	1237.029412	0.958333333	0.958333333	0.819444444	Other	in_between
6	m	19	employed	30	0	35	35	35	105	35	0	34	1	32	3	1218	959.5	1486.5	1343.142857	1102.970588	1643.90625	0.986111111	0.902777778	0.958333333	Other	in_between
7	m	22	univ_student	16	0	35	35	35	105	34	1	23	12	34	1	843.5	1250	921.5	1106.117647	1234.26087	1088.617647	0.958333333	0.958333333	0.652777778	Other	low BPD
8	m	24	univ_student	29	0	35	35	35	105	35	0	33	2	33	2	1123	1315	1479	1245.628571	1366.363636	1544.393939	0.986111111	0.930555556	0.930555556	Other	in_between
9	f	22	univ_student	48	1	35	35	35	105	33	2	32	3	33	2	1028	1187.5	1347	1185.969697	1484.125	1417.030303	0.930555556	0.930555556	0.902777778	Other	high BPD
10	f	29	other	60	1	35	35	35	105	34	1	29	6	34	1	787.5	1185	852.5	827.9411765	1056.965517	891.2647059	0.958333333	0.958333333	0.819444444	BPD website	high BPD
11	f	36	employed	27	0	34	34	33	95	34	0	34	0	29	4	1399.5	1430.5	1366	1592.529412	1691.970588	1744.068966	0.985714286	0.867647059	0.985714286	Other	in_between
12	f	25	univ_student	19	0	35	35	35	105	34	1	34	1	32	3	796.5	836	967.5	900.3529412	905.5	1021.03125	0.958333333	0.902777778	0.958333333	Other	low BPD
13	m	18	univ_student	29	0	35	35	35	105	33	2	9	26	26	9	848	983	922.5	885.7272727	989.5555556	915.2307692	0.930555556	0.736111111	0.263888889	Other	in_between
14	m	34	employed	20	0	35	35	35	103	35	0	31	4	34	1	1230	2061	1250	1272.828571	1907.16129	1457.735294	0.986111111	0.958333333	0.875	Other	low BPD
15	m	26	employed	14	0	35	35	35	105	30	5	31	4	32	3	874	827	893.5	892.9	895.0322581	993.3125	0.847222222	0.902777778	0.875	Other	low BPD
16	m	29	univ_student	16	0	35	35	34	104	34	1	35	0	32	2	1123.5	1253	1342.5	1275.029412	1434.228571	1517.5	0.958333333	0.928571429	0.986111111	Other	low BPD
17	f	24	employed	56	1	35	33	35	103	32	3	31	2	30	5	1407.5	1607	1435.5	1438.53125	1576.741935	1488.5	0.902777778	0.847222222	0.926470588	BPD website	high BPD
18	f	18	student	36	0	35	35	35	105	32	3	28	7	32	3	899.5	1001.5	1173.5	1012.46875	1118.857143	1193.5	0.902777778	0.902777778	0.791666667	Other	in_between
19	f	40	employed	31	0	35	35	35	104	35	0	35	0	35	0	1135	984	1784	1326.257143	1138.314286	1898.285714	0.986111111	0.986111111	0.986111111	BPD website	in_between
20	f	18	student	44	1	35	35	35	105	33	2	26	9	31	4	981	1092	997	1083.848485	1110.615385	1122.709677	0.930555556	0.875	0.736111111	Other	in_between
21	f	28	univ_student	53	1	35	35	35	105	35	0	34	1	33	2	1064	882.5	1132	1073.914286	1024.264706	1182.878788	0.986111111	0.930555556	0.958333333	BPD website	high BPD
22	f	21	univ_student	22	0	35	35	35	105	35	0	34	1	31	4	1081	1073.5	1111	1052.171429	1137.941176	1140.387097	0.986111111	0.875	0.958333333	Other	low BPD
23	f	25	doctoral_student	38	1	35	35	35	105	35	0	35	0	35	0	1046	997	1030	1163.971429	1084.628571	1193.285714	0.986111111	0.986111111	0.986111111	Other	in_between
24	f	18	student	64	1	35	35	35	105	35	0	34	1	32	3	1081	1220	1334.5	1174.6	1366	1389.59375	0.986111111	0.902777778	0.958333333	BPD website	high BPD
25	f	26	univ_student	60	1	35	33	35	101	34	1	24	9	33	2	982	1775	1323	1088.882353	2020.416667	1630.575758	0.958333333	0.930555556	0.720588235	BPD website	high BPD
26	m	22	univ_student	31	0	35	35	35	104	29	6	34	1	32	3	1179	1050.5	1272	1278.413793	1133.823529	1400.34375	0.819444444	0.902777778	0.958333333	Other	in_between
27	f	19	student	32	0	35	34	34	102	35	0	28	6	34	0	818	940	785.5	856.7714286	1011.428571	882.2352941	0.986111111	0.985714286	0.814285714	Other	in_between
28	f	24	univ_student	59	1	34	35	34	104	33	1	25	10	31	3	732	1020	900	764.3333333	1175.4	890.5483871	0.957142857	0.9	0.708333333	BPD website	high BPD
29	f	34	pensioner	42	1	35	35	35	103	35	0	32	3	34	1	1690	1706.5	1728.5	1704.942857	1797.9375	1901.470588	0.986111111	0.958333333	0.902777778	BPD website	in_between
30	f	28	doctoral_student	21	0	35	35	35	105	35	0	33	2	34	1	1020	1341	976	1104.342857	1360.454545	1054.882353	0.986111111	0.958333333	0.930555556	Other	low BPD
31	m	22	univ_student	26	0	35	35	35	105	34	1	31	4	34	1	1306.5	1193	1319.5	1414.764706	1300.129032	1453.617647	0.958333333	0.958333333	0.875	Other	in_between
32	f	28	univ_student	25	0	35	35	35	105	33	2	33	2	27	8	944	945	1105	1020.939394	1000.121212	1158.185185	0.930555556	0.763888889	0.930555556	Other	in_between
33	f	23	univ_student	26	0	35	35	35	105	34	1	29	6	34	1	1101.5	1229	1165.5	1279.205882	1267.793103	1269.117647	0.958333333	0.958333333	0.819444444	Other	in_between
34	f	21	univ_student	19	0	34	35	35	105	32	2	31	4	26	9	1017	1157	1168	1093.5625	1177.193548	1245.730769	0.928571429	0.736111111	0.875	Other	low BPD
35	m	37	employed	40	1	35	35	35	105	35	0	34	1	34	1	818	895.5	980.5	906.1142857	1006.323529	1096	0.986111111	0.958333333	0.958333333	Other	in_between
36	f	30	employed	43	1	35	35	35	105	35	0	1	34	33	2	977	1385	1131	1063.714286	1385	1152.909091	0.986111111	0.930555556	0.041666667	Other	in_between
37	f	22	univ_student	24	0	35	34	34	104	35	0	33	1	32	2	1003	1223	1293.5	1116.485714	1404.454545	1423.53125	0.986111111	0.928571429	0.957142857	Other	low BPD
38	f	22	unemployed	55	1	35	34	35	97	35	0	34	0	35	0	1372	1413.5	1364	1381.285714	1465.705882	1321.371429	0.986111111	0.986111111	0.985714286	Other	high BPD
39	m	21	univ_student	31	0	35	35	35	105	35	0	33	2	32	3	1056	1025	1153.5	1053.285714	1126.454545	1208.90625	0.986111111	0.902777778	0.930555556	Other	in_between
40	f	19	student	35	0	35	35	35	105	33	2	35	0	32	3	916	1058	1024	960.5757576	1076.514286	1029.71875	0.930555556	0.902777778	0.986111111	Other	in_between
41	m	24	univ_student	24	0	35	35	35	105	35	0	33	2	32	3	851	1142	888	973.7142857	1254.060606	1122.09375	0.986111111	0.902777778	0.930555556	Other	low BPD
42	f	30	employed	28	0	35	35	35	105	32	3	34	1	31	4	890.5	1178.5	1162	950.40625	1191.617647	1194.967742	0.902777778	0.875	0.958333333	BPD website	in_between
43	m	25	univ_student	16	0	35	35	35	105	33	2	30	5	31	4	821	1053.5	1022	983.6060606	1154.5	1127.645161	0.930555556	0.875	0.847222222	Other	low BPD
44	f	22	univ_student	36	0	35	35	35	105	34	1	33	2	28	7	777.5	874	995	834.5588235	893.4848485	1095.178571	0.958333333	0.791666667	0.930555556	Other	in_between
45	f	34	employed	15	0	35	35	35	105	34	1	34	1	35	0	1101.5	984	1281	1120.558824	1119.147059	1270.057143	0.958333333	0.986111111	0.958333333	Other	low BPD
46	f	23	univ_student	27	0	35	35	35	105	35	0	32	3	33	2	805	948.5	940	903	1007.375	1019.060606	0.986111111	0.930555556	0.902777778	Other	in_between
47	f	46	pensioner	41	1	35	33	35	105	33	2	3	30	28	7	1125	2765	1430	1218.151515	2573	1578.214286	0.930555556	0.791666667	0.102941176	BPD website	in_between
48	f	31	employed	35	0	35	34	35	105	34	1	26	8	33	2	930	1211	1516	1070.470588	1597.5	1630.333333	0.958333333	0.930555556	0.757142857	Other	in_between
49	m	22	student	40	1	35	35	35	105	34	1	33	2	33	2	1038	953	1062	1098.823529	1032.121212	1180.606061	0.958333333	0.930555556	0.930555556	Other	in_between
50	f	21	employed	53	1	35	35	35	105	35	0	34	1	32	3	1153	1293.5	1628.5	1220.057143	1338.647059	1604.6875	0.986111111	0.902777778	0.958333333	BPD website	high BPD
51	f	32	other	60	1	35	35	34	105	29	6	30	5	25	9	1309	1382.5	1415	1398.896552	1434.466667	1588.56	0.819444444	0.728571429	0.847222222	BPD website	high BPD
52	f	25	pensioner	35	0	34	35	35	105	32	2	34	1	33	2	1067	1207.5	1106	1211.3125	1392.852941	1288.393939	0.928571429	0.930555556	0.958333333	BPD website	in_between
53	f	22	student	58	1	35	35	35	104	33	2	33	2	33	2	953	1223	1376	1125.121212	1329.151515	1545.969697	0.930555556	0.930555556	0.930555556	BPD website	high BPD
54	m	25	doctoral_student	15	0	35	35	34	104	33	2	32	3	33	1	999	1247	1214	1097.636364	1350.78125	1274.242424	0.930555556	0.957142857	0.902777778	Other	low BPD
55	f	38	employed	49	1	35	35	35	105	35	0	31	4	33	2	1225	1156	1299	1293.485714	1335.516129	1376.272727	0.986111111	0.930555556	0.875	BPD website	high BPD
56	f	20	univ_student	47	1	35	35	35	105	33	2	34	1	31	4	1188	1066.5	1356	1270.212121	1229.588235	1438.903226	0.930555556	0.875	0.958333333	Other	in_between
57	f	22	univ_student	13	0	35	35	35	104	35	0	33	2	33	2	783	870	939	830.6571429	1017.757576	1023.727273	0.986111111	0.930555556	0.930555556	Other	low BPD
58	m	36	employed	43	1	35	35	35	104	34	1	35	0	33	2	1083	1008	1227	1214.117647	1105.285714	1277.969697	0.958333333	0.930555556	0.986111111	Other	in_between
59	f	18	other	27	0	35	35	35	105	22	13	4	31	23	12	715.5	859.5	670	752.2272727	859.5	679	0.625	0.652777778	0.125	Other	in_between
60	f	22	univ_student	34	0	35	35	35	105	33	2	33	2	31	4	860	979	1168	874.4545455	1022.666667	1199.290323	0.930555556	0.875	0.930555556	Other	in_between
61	f	23	other	51	1	35	35	35	104	34	1	33	2	32	3	928	1351	1028	1012.735294	1409.333333	1219.75	0.958333333	0.902777778	0.930555556	BPD website	high BPD
62	f	25	doctoral_student	21	0	35	35	35	105	35	0	34	1	34	1	830	1179.5	923	885.1714286	1142.617647	999.5882353	0.986111111	0.958333333	0.958333333	Other	low BPD
63	f	37	employed	10	0	34	35	35	105	34	0	3	32	33	2	1012	1371	1106	1119.764706	1262	1141.909091	0.985714286	0.930555556	0.097222222	BPD website	low BPD
64	f	29	employed	21	0	35	35	35	105	35	0	31	4	33	2	1050	1179	1061	1120.742857	1186.612903	1149.818182	0.986111111	0.930555556	0.875	Other	low BPD
65	m	22	univ_student	22	0	35	35	35	105	33	2	32	3	30	5	787	704.5	840	790.6969697	774.125	904.3	0.930555556	0.847222222	0.902777778	Other	low BPD
66	f	27	employed	54	1	35	35	35	105	32	3	29	6	28	7	806	1102	959	933.3125	1113.137931	1080.607143	0.902777778	0.791666667	0.819444444	BPD website	high BPD
67	f	39	employed	31	0	35	35	35	101	35	0	27	8	33	2	1391	1922	1469	1486.228571	1943.888889	1625.515152	0.986111111	0.930555556	0.763888889	Other	in_between
68	m	22	univ_student	32	0	35	35	35	105	35	0	34	1	33	2	945	1057.5	1079	1009.114286	1282.411765	1132.909091	0.986111111	0.930555556	0.958333333	Other	in_between
69	f	28	employed	22	0	35	35	35	105	35	0	33	2	34	1	1171	1361	1254	1359.057143	1451.090909	1304.294118	0.986111111	0.958333333	0.930555556	Other	low BPD
70	f	28	employed	47	1	35	35	35	105	32	3	30	5	32	3	1772.5	1920	1735	1751.46875	1963.466667	1790.46875	0.902777778	0.902777778	0.847222222	BPD website	in_between
71	f	22	univ_student	28	0	35	35	35	105	34	1	33	2	34	1	1276.5	1361	1198.5	1404.941176	1525.515152	1377.823529	0.958333333	0.958333333	0.930555556	Other	in_between
72	m	22	employed	35	0	35	35	35	105	33	2	1	34	33	2	925	1143	943	999.2121212	1143	1054.545455	0.930555556	0.930555556	0.041666667	Other	in_between
73	f	28	employed	16	0	35	35	35	105	33	2	32	3	31	4	963	1289	1378	1120.333333	1303.3125	1351.612903	0.930555556	0.875	0.902777778	Other	low BPD
74	f	24	univ_student	52	1	35	35	35	105	34	1	33	2	32	3	817.5	739	1009	868.5588235	898.3939394	1171.03125	0.958333333	0.902777778	0.930555556	BPD website	high BPD
75	f	26	employed	17	0	35	34	35	99	35	0	33	1	34	1	1515	1656	1414	1722.257143	1688.848485	1666.470588	0.986111111	0.958333333	0.957142857	Other	low BPD
76	m	23	univ_student	24	0	35	35	35	105	34	1	32	3	34	1	923	1021	973.5	987.1470588	1092.46875	1120.117647	0.958333333	0.958333333	0.902777778	Other	low BPD
77	m	25	univ_student	18	0	35	35	35	105	35	0	33	2	33	2	939	1120	1000	1039.028571	1219.787879	1214.787879	0.986111111	0.930555556	0.930555556	Other	low BPD
78	f	30	other	59	1	35	35	35	105	34	1	35	0	35	0	1116.5	1330	1132	1171.676471	1389.742857	1186.857143	0.958333333	0.986111111	0.986111111	BPD website	high BPD
79	f	29	employed	27	0	35	35	35	105	34	1	30	5	33	2	912.5	1076	903	998.5882353	1112.7	1029.636364	0.958333333	0.930555556	0.847222222	Other	in_between
80	f	30	univ_student	55	1	35	35	35	105	35	0	34	1	30	5	805	1037.5	1067.5	865.8	1083.323529	1081.133333	0.986111111	0.847222222	0.958333333	BPD website	high BPD
81	f	18	student	42	1	33	34	35	104	32	1	29	5	29	6	783.5	966	782	822.78125	1029.482759	886.5172414	0.955882353	0.819444444	0.842857143	Other	in_between
82	f	18	univ_student	25	0	35	35	35	105	35	0	32	3	30	5	713	814	893	737.1428571	850.75	962.5	0.986111111	0.847222222	0.902777778	Other	in_between
83	f	22	univ_student	40	1	35	35	35	105	35	0	31	4	30	5	969	1076	1005	1068.085714	1157.83871	1272.833333	0.986111111	0.847222222	0.875	Other	in_between
84	m	31	employed	7	0	35	35	35	104	34	1	32	3	32	3	998	1540.5	1014	1124.558824	1736.5	1230.5625	0.958333333	0.902777778	0.902777778	Other	low BPD
85	f	27	employed	39	1	35	35	35	105	34	1	32	3	32	3	1079	1093	1143.5	1071.705882	1141.5	1303.0625	0.958333333	0.902777778	0.902777778	Other	in_between
86	f	23	univ_student	31	0	35	35	35	105	34	1	33	2	27	8	1021.5	1066	1234	1098.058824	1166.424242	1349.518519	0.958333333	0.763888889	0.930555556	Other	in_between
87	f	40	pensioner	52	1	35	35	35	101	35	0	33	2	34	1	1383	1221	1833	1521.685714	1441.393939	1789.264706	0.986111111	0.958333333	0.930555556	BPD website	high BPD
88	m	24	univ_student	27	0	35	34	34	103	35	0	32	2	30	4	1225	1177.5	1231.5	1246.657143	1239.78125	1499.033333	0.986111111	0.871428571	0.928571429	Other	in_between
89	f	20	student	54	1	35	33	35	99	33	2	10	23	29	6	915	1468	1245	1044.636364	1876.6	1350.931034	0.930555556	0.819444444	0.308823529	BPD website	high BPD
90	f	27	employed	51	1	35	35	35	104	33	2	27	8	30	5	1171	1367	1231.5	1354.090909	1447.444444	1349.533333	0.930555556	0.847222222	0.763888889	BPD website	high BPD
91	f	25	univ_student	42	1	35	35	35	105	31	4	33	2	34	1	1294	1359	1420.5	1553.064516	1585.636364	1655.058824	0.875	0.958333333	0.930555556	BPD website	in_between
92	m	23	univ_student	23	0	35	35	35	105	35	0	34	1	35	0	753	770	782	796.9142857	874.0294118	853.5428571	0.986111111	0.986111111	0.958333333	Other	low BPD
93	f	23	univ_student	34	0	34	35	35	98	32	2	25	10	25	10	1055.5	1180	1069	1187.59375	1514.8	1407.36	0.928571429	0.708333333	0.708333333	Other	in_between
94	f	18		16	0	35	35	35	103	33	2	30	5	33	2	1165	1197	1144	1176.212121	1369.366667	1220.787879	0.930555556	0.930555556	0.847222222	Other	low BPD
95	f	45	employed	14	0	34	35	33	100	32	2	34	1	31	2	1329.5	1076.5	2047	1650.34375	1365.323529	2050.419355	0.928571429	0.926470588	0.958333333	Other	low BPD
96	f	30	pensioner	35	0	35	35	35	105	35	0	34	1	33	2	849	954	1055	985.4571429	1034.617647	1159.272727	0.986111111	0.930555556	0.958333333	BPD website	in_between
97	m	29	employed	16	0	35	35	35	104	35	0	33	2	31	4	1012	1084	1282	1176.857143	1238.060606	1289.354839	0.986111111	0.875	0.930555556	Other	low BPD
98	f	21	univ_student	22	0	35	35	35	105	29	6	31	4	29	6	1022	1161	1296	1035.689655	1197.193548	1542.413793	0.819444444	0.819444444	0.875	Other	low BPD
99	f	24	student	64	1	35	35	35	105	31	4	31	4	31	4	1109	1050	1365	1241	1198.483871	1410.387097	0.875	0.875	0.875	BPD website	high BPD
100	f	28	univ_student	50	1	34	35	34	102	33	1	34	1	33	1	1421	1513	1552	1726.909091	1727.323529	1589.575758	0.957142857	0.957142857	0.958333333	BPD website	high BPD
101	m	25	univ_student	27	0	35	35	35	105	35	0	28	7	32	3	863	1054	1074.5	916.4571429	1128.607143	1121.0625	0.986111111	0.902777778	0.791666667	Other	in_between
102	m	47	employed	42	1	34	35	35	102	34	0	35	0	35	0	1462	1329	1663	1536.441176	1565.171429	1722.771429	0.985714286	0.986111111	0.986111111	BPD website	in_between
103	f	33	employed	37	0	34	35	34	105	34	0	33	2	30	4	904.5	937	963	1004.058824	1038.181818	1042.233333	0.985714286	0.871428571	0.930555556	BPD website	in_between
104	f	32	other	68	1	35	35	35	105	35	0	34	1	35	0	1419	1332.5	1460	1455.514286	1405.882353	1512.371429	0.986111111	0.986111111	0.958333333	BPD website	high BPD
105	f	49	unemployed	36	0	35	35	35	103	35	0	33	2	34	1	2010	1760	2144.5	1936.457143	2044.909091	2219.029412	0.986111111	0.958333333	0.930555556	BPD website	in_between
106	f	19		32	0	35	35	35	105	34	1	33	2	32	3	1033	1076	1221	1053.735294	1154.636364	1313.5	0.958333333	0.902777778	0.930555556	Other	in_between
107	m	22	univ_student	36	0	35	35	35	105	33	2	34	1	33	2	1076	1105.5	1166	1324.878788	1184.823529	1349.515152	0.930555556	0.930555556	0.958333333	Other	in_between
108	f	22	univ_student	58	1	35	35	35	103	35	0	34	1	34	1	959	952	978.5	1041.228571	1044.617647	1099.941176	0.986111111	0.958333333	0.958333333	BPD website	high BPD
109	f	18	other	28	0	35	35	35	105	30	5	32	3	31	4	998	1095	1028	1082.466667	1244.46875	1147.774194	0.847222222	0.875	0.902777778	Other	in_between
110	f	34	unemployed	47	1	35	34	35	97	35	0	27	7	35	0	1392	1740	1354	1544.942857	1809.962963	1638.057143	0.986111111	0.986111111	0.785714286	BPD website	in_between
111	f	25	employed	37	0	35	34	35	99	34	1	33	1	35	0	1549.5	1428	1348	1678.5	1628.757576	1577.371429	0.958333333	0.986111111	0.957142857	Other	in_between
112	f	21	student	20	0	34	35	35	103	33	1	32	3	33	2	751	1088	1132	961.0606061	1427.21875	1165.878788	0.957142857	0.930555556	0.902777778	Other	low BPD
113	f	21	univ_student	19	0	35	35	35	105	34	1	35	0	32	3	1903.5	1955	2124.5	2131.176471	2048.057143	2213.75	0.958333333	0.902777778	0.986111111	Other	low BPD
114	f	22		37	0	35	35	35	105	31	4	28	7	26	9	841	954.5	988	915.7741935	1087.035714	1035.423077	0.875	0.736111111	0.791666667	Other	in_between
115	f	25	unemployed	53	1	35	34	34	103	2	33	3	31	2	32	1357	3144	2605	1357	2999.333333	2605	0.069444444	0.071428571	0.1	BPD website	high BPD
116	f	21	univ_student	19	0	35	35	35	105	31	4	22	13	26	9	856	770	1219	871.516129	889.3636364	1183.846154	0.875	0.736111111	0.625	Other	low BPD
117	m	23	univ_student	23	0	35	35	35	105	35	0	31	4	35	0	746	1129	842	929.8857143	1264.354839	945.5714286	0.986111111	0.986111111	0.875	Other	low BPD
118	f	24	univ_student	46	1	34	35	32	105	32	2	33	2	27	5	915.5	812	1036	1000.53125	933.5454545	1223.259259	0.928571429	0.833333333	0.930555556	Other	in_between
119	m	22	univ_student	25	0	35	35	35	105	28	7	28	7	26	9	1324	1078	1088.5	1229.107143	1151.392857	1195.961538	0.791666667	0.736111111	0.791666667	Other	in_between
120	m	18	student	42	1	34	35	34	104	30	4	30	5	32	2	845.5	796.5	916	890.8	829.3666667	940.28125	0.871428571	0.928571429	0.847222222	Other	in_between
121	f	19	univ_student	43	1	35	35	35	105	31	4	24	11	34	1	948	1100	949	1044.741935	1329.666667	1176.558824	0.875	0.958333333	0.680555556	BPD website	in_between
122	f	30	univ_student	51	1	35	35	35	102	35	0	30	5	33	2	885	1424	1103	1049.114286	1573.9	1240.787879	0.986111111	0.930555556	0.847222222	BPD website	high BPD
123	f	27	unemployed	55	1	34	34	35	104	34	0	34	0	35	0	1349	1555	1499	1573.882353	1506.147059	1550.714286	0.985714286	0.986111111	0.985714286	BPD website	high BPD
124	f	19	student	46	1	35	35	35	105	31	4	28	7	24	11	843	926.5	879	959.516129	1062.607143	973.125	0.875	0.680555556	0.791666667	Other	in_between
125	f	47	other	50	1	35	35	35	105	35	0	35	0	35	0	1051	1119	1276	1204.171429	1191.685714	1425.971429	0.986111111	0.986111111	0.986111111	BPD website	high BPD
126	f	18	student	48	1	35	35	35	105	32	3	33	2	32	3	801.5	943	1052.5	904.875	957.5151515	1117.9375	0.902777778	0.902777778	0.930555556	Other	high BPD
127	f	33	employed	15	0	35	35	35	105	35	0	32	3	35	0	1031	1024	1235	1147.428571	1136.71875	1199.571429	0.986111111	0.986111111	0.902777778	Other	low BPD
128	f	19		34	0	35	35	35	105	34	1	35	0	29	6	1055	1158	1046	1096.264706	1175.028571	1090.965517	0.958333333	0.819444444	0.986111111	Other	in_between
129	m	23	univ_student	18	0	35	35	35	105	33	2	1	34	33	2	858	3328	1185	986.8787879	3328	1232.030303	0.930555556	0.930555556	0.041666667	Other	low BPD
130	f	24	univ_student	26	0	35	35	34	105	35	0	34	1	34	0	1031	992	883	1070.057143	1141.911765	1029.470588	0.986111111	0.985714286	0.958333333	Other	in_between
131	f	23	univ_student	19	0	35	34	33	104	34	1	30	4	31	2	1344	1678.5	1759	1480.705882	1826.5	1772.225806	0.958333333	0.926470588	0.871428571	Other	low BPD
132	f	18	student	32	0	35	35	35	104	35	0	33	2	35	0	971	1187	1141	1057.914286	1197.878788	1227.514286	0.986111111	0.986111111	0.930555556	Other	in_between
133	f	27	employed	58	1	35	35	35	104	34	1	28	7	35	0	947	1544.5	996	1121.382353	1481.214286	1163.257143	0.958333333	0.986111111	0.791666667	BPD website	high BPD
134	m	23	employed	29	0	34	35	35	104	34	0	30	5	34	1	711.5	1140.5	976.5	831.4705882	1234.8	1077.617647	0.985714286	0.958333333	0.847222222	Other	in_between
135	m	22	univ_student	26	0	35	35	35	105	35	0	34	1	32	3	936	1282	1058	962.8857143	1432.088235	1131.71875	0.986111111	0.902777778	0.958333333	Other	in_between
136	f	21	univ_student	12	0	35	34	34	105	34	1	32	2	27	7	1192.5	1039	1548	1271.970588	1158.34375	1541.074074	0.958333333	0.785714286	0.928571429	Other	low BPD
137	m	28	employed	27	0	35	35	35	105	35	0	34	1	34	1	1149	1098.5	1170	1218.542857	1219.5	1359.323529	0.986111111	0.958333333	0.958333333	Other	in_between
138	f	21	univ_student	31	0	35	35	35	105	35	0	29	6	35	0	853	1006	830	855.2	1015.931034	893.8	0.986111111	0.986111111	0.819444444	Other	in_between
139	m	23	univ_student	15	0	35	35	35	104	31	4	32	3	30	5	1189	1524.5	1680	1267.935484	1745.59375	1747.766667	0.875	0.847222222	0.902777778	Other	low BPD
140	f	22	univ_student	18	0	32	34	34	103	21	11	22	12	18	16	756	741	796.5	806.2857143	878.8181818	848.0555556	0.651515152	0.528571429	0.642857143	Other	low BPD
141	f	36	employed	47	1	35	35	35	105	30	5	18	17	30	5	833.5	885.5	763	865.5666667	917.1666667	815.5666667	0.847222222	0.847222222	0.513888889	BPD website	in_between
142	f	22	univ_student	44	1	35	35	35	105	31	4	33	2	33	2	950	826	982	1067.258065	907.0606061	1133.454545	0.875	0.930555556	0.930555556	Other	in_between
143	f	18	student	36	0	35	35	35	105	35	0	31	4	31	4	927	799	989	988.9428571	913.3548387	1168.387097	0.986111111	0.875	0.875	Other	in_between
144	m	25	employed	23	0	35	35	35	105	34	1	35	0	34	1	764.5	690	812	784.7647059	808.8857143	848.7647059	0.958333333	0.958333333	0.986111111	Other	low BPD
145	m	60	employed	32	0	35	35	35	105	35	0	25	10	35	0	1342	1747	1302	1281.542857	1758.48	1362.057143	0.986111111	0.986111111	0.708333333	BPD website	in_between
146	m	19	univ_student	26	0	35	35	35	104	34	1	33	2	32	3	935	1087	1002	940.5588235	1122.636364	1037.53125	0.958333333	0.902777778	0.930555556	Other	in_between
147	f	42	pensioner	53	1	35	35	35	105	33	2	32	3	34	1	1757	1589	1985	1852.636364	1770.625	2095.617647	0.930555556	0.958333333	0.902777778	BPD website	high BPD
148	f	18	student	37	0	35	35	35	105	34	1	34	1	31	4	1004	1068.5	1124	1135.617647	1018.823529	1244.354839	0.958333333	0.875	0.958333333	Other	in_between
149	m	28	univ_student	18	0	35	35	35	105	32	3	22	13	30	5	676.5	852	771	712.125	909.9090909	818.6	0.902777778	0.847222222	0.625	Other	low BPD
150	f	23	univ_student	64	1	35	35	35	105	31	4	34	1	32	3	1020	967	1160	1122.193548	1042.470588	1228.3125	0.875	0.902777778	0.958333333	BPD website	high BPD
151	f	30	employed	50	1	35	35	35	105	34	1	35	0	33	2	1062.5	1000	1062	1075.411765	1047.857143	1151.090909	0.958333333	0.930555556	0.986111111	BPD website	high BPD
152	f	24	univ_student	18	0	35	35	35	105	32	3	12	23	28	7	778.5	862	954.5	829.53125	914.8333333	972.4285714	0.902777778	0.791666667	0.347222222	Other	low BPD
153	f	22	univ_student	40	1	35	35	35	105	34	1	32	3	30	5	1068	1079	1128.5	1128.5	1057.5	1150.9	0.958333333	0.847222222	0.902777778	Other	in_between
154	f	24	univ_student	33	0	35	35	35	103	35	0	31	4	33	2	1112	1189	1169	1175.657143	1296.741935	1435.272727	0.986111111	0.930555556	0.875	Other	in_between
155	f	26	univ_student	16	0	35	35	35	105	29	6	30	5	30	5	1336	1201.5	1181	1237.172414	1213.233333	1278.3	0.819444444	0.847222222	0.847222222	Other	low BPD
156	m	23	employed	11	0	35	35	35	105	34	1	33	2	33	2	842	941	857	921.5882353	1006.787879	955.3636364	0.958333333	0.930555556	0.930555556	Other	low BPD
157	f	25	univ_student	54	1	35	34	35	101	32	3	10	24	32	3	1010.5	1455	1126.5	1071.5	1813.9	1383.21875	0.902777778	0.902777778	0.3	BPD website	high BPD
158	m	25	univ_student	32	0	35	35	35	105	34	1	33	2	32	3	984.5	1265	1156.5	1085.882353	1251.454545	1248.5625	0.958333333	0.902777778	0.930555556	Other	in_between
159	f	22	unemployed	61	1	35	35	35	105	32	3	29	6	30	5	953	936	1014.5	1010.6875	959.6551724	1049.1	0.902777778	0.847222222	0.819444444	BPD website	high BPD
160	f	18	other	38	1	35	35	35	105	32	3	30	5	31	4	842.5	980.5	917	921.09375	1041.166667	1054.064516	0.902777778	0.875	0.847222222	BPD website	in_between
161	f	26	unemployed	51	1	35	35	35	104	32	3	33	2	30	5	1187	1120	1448	1204.71875	1274.272727	1603.233333	0.902777778	0.847222222	0.930555556	BPD website	high BPD
162	f	22	univ_student	38	1	35	35	35	105	34	1	26	9	31	4	1080.5	1318.5	1244	1261.470588	1378.384615	1367.258065	0.958333333	0.875	0.736111111	Other	in_between
163	f	21	univ_student	40	1	35	35	35	105	34	1	33	2	32	3	919	1136	1022	975.8823529	1183.787879	1059.59375	0.958333333	0.902777778	0.930555556	Other	in_between
164	f	23	univ_student	23	0	35	35	35	105	33	2	30	5	33	2	898	814	945	914.3939394	889.8	1010.69697	0.930555556	0.930555556	0.847222222	Other	low BPD
165	m	23	univ_student	26	0	35	35	35	104	31	4	27	8	32	3	1308	1688	1600.5	1381.193548	1672.555556	1578.84375	0.875	0.902777778	0.763888889	Other	in_between
166	f	24	univ_student	22	0	35	35	35	105	32	3	31	4	34	1	1276	1243	1603.5	1527.03125	1667.709677	1596.058824	0.902777778	0.958333333	0.875	Other	low BPD
167	m	21	univ_student	9	0	35	35	35	105	34	1	34	1	31	4	1282	1428.5	1285	1313.911765	1506.029412	1479.258065	0.958333333	0.875	0.958333333	Other	low BPD
168	f	46	employed	47	1	35	35	35	105	34	1	35	0	33	2	1214.5	1051	1398	1374.558824	1199.142857	1608.393939	0.958333333	0.930555556	0.986111111	BPD website	in_between
169	m	25	univ_student	24	0	35	35	35	105	32	3	31	4	33	2	982	919	1027	1044.46875	1067.064516	1152.484848	0.902777778	0.930555556	0.875	Other	low BPD
170	m	27	unemployed	24	0	35	35	35	105	32	3	24	11	32	3	974.5	1265.5	1133.5	1058.59375	1310.75	1105.1875	0.902777778	0.902777778	0.680555556	Other	low BPD
171	f	20	univ_student	27	0	35	35	35	104	34	1	32	3	31	4	1003.5	1259	1184	1089.941176	1208.4375	1270.322581	0.958333333	0.875	0.902777778	Other	in_between
172	f	19	student	55	1	35	35	35	105	28	7	32	3	25	10	1013	1009.5	1058	1093.214286	1012.21875	1162.12	0.791666667	0.708333333	0.902777778	Other	high BPD
173	m	22		16	0	35	35	35	104	34	1	35	0	35	0	1332.5	1185	1471	1389.176471	1347.742857	1498.285714	0.958333333	0.986111111	0.986111111	Other	low BPD
174	f	19		16	0	35	35	35	105	30	5	31	4	28	7	907.5	1299	1117	1058.766667	1298.774194	1318.535714	0.847222222	0.791666667	0.875	Other	low BPD
175	f	27	employed	39	1	35	35	35	105	34	1	31	4	30	5	861	991	1105.5	854.5588235	1011.612903	1063.3	0.958333333	0.847222222	0.875	BPD website	in_between
176	f	18	student	44	1	35	35	35	104	33	2	30	5	30	5	922	1245	1216	1148.727273	1217.5	1371.8	0.930555556	0.847222222	0.847222222	Other	in_between
177	f	19	unemployed	66	1	35	35	35	105	35	0	34	1	35	0	1196	1770.5	1085	1232.685714	1940.764706	1176.257143	0.986111111	0.986111111	0.958333333	BPD website	high BPD
178	m	22	univ_student	44	1	35	35	35	105	34	1	31	4	31	4	780	838	786	803	875.1935484	856.7096774	0.958333333	0.875	0.875	Other	in_between
179	f	22		18	0	35	35	35	105	35	0	35	0	32	3	895	950	960.5	990.6285714	989.3428571	994.125	0.986111111	0.902777778	0.986111111	Other	low BPD
180	m	25	univ_student	24	0	35	35	35	105	34	1	32	3	30	5	1073	1174	1227.5	1163.823529	1230.96875	1363.666667	0.958333333	0.847222222	0.902777778	Other	low BPD
181	f	22	univ_student	16	0	35	35	35	104	35	0	33	2	35	0	822	850	972	855.2285714	951.3939394	1059.771429	0.986111111	0.986111111	0.930555556	Other	low BPD
182	f	22	student	11	0	35	35	35	105	35	0	30	5	32	3	1097	1030	1341.5	1152.428571	1293.966667	1392.6875	0.986111111	0.902777778	0.847222222	Other	low BPD
183	m	22	univ_student	28	0	35	34	35	104	7	28	32	2	9	26	608	909.5	689	626.4285714	954	770.3333333	0.208333333	0.263888889	0.928571429	Other	in_between
184	f	36	employed	25	0	35	35	35	104	33	2	34	1	33	2	1145	1424	1261	1332.909091	1420.264706	1383.181818	0.930555556	0.930555556	0.958333333	Other	in_between
185	f	22	univ_student	26	0	35	35	35	104	35	0	35	0	30	5	1178	1001	1297.5	1208.742857	1145.628571	1377.133333	0.986111111	0.847222222	0.986111111	Other	in_between
186	f	19		41	1	35	35	35	105	35	0	2	33	29	6	1026	1586	1239	1084.857143	1586	1290.586207	0.986111111	0.819444444	0.069444444	Other	in_between
187	f	29	employed	29	0	35	35	35	105	29	6	29	6	28	7	1059	866	1193.5	1102.034483	1027	1297.535714	0.819444444	0.791666667	0.819444444	Other	in_between
188	f	21	univ_student	15	0	35	35	35	105	33	2	33	2	28	7	890	837	1104	987.2727273	886.9393939	1107.857143	0.930555556	0.791666667	0.930555556	Other	low BPD
189	f	21	univ_student	42	1	35	35	35	105	31	4	1	34	26	9	925	4222	965.5	945.0322581	4222	1043	0.875	0.736111111	0.041666667	Other	in_between
190	f	18	student	33	0	35	35	35	105	30	5	12	23	29	6	837	1228	983	901.3	1213.833333	1038.482759	0.847222222	0.819444444	0.347222222	Other	in_between
191	f	24	univ_student	39	1	35	35	35	103	31	4	33	2	29	6	929	805	991	1006.870968	883.6666667	1134.517241	0.875	0.819444444	0.930555556	Other	in_between
192	f	22	other	38	1	35	35	34	103	31	4	32	3	29	5	1397	2041.5	1357	1600.387097	2006.09375	1566.931034	0.875	0.842857143	0.902777778	Other	in_between
193	m	25	student	19	0	35	35	35	105	35	0	32	3	34	1	825	1005	1119	906.9142857	1044.40625	1154.058824	0.986111111	0.958333333	0.902777778	Other	low BPD
194	f	22	univ_student	26	0	35	35	35	105	30	5	29	6	30	5	957.5	1218	1105.5	1057.1	1290.793103	1168.433333	0.847222222	0.847222222	0.819444444	Other	in_between
195	f	19	student	24	0	35	35	35	104	33	2	22	13	33	2	1163	1335	1319	1318.242424	1354.5	1370	0.930555556	0.930555556	0.625	Other	low BPD
196	f	19	univ_student	39	1	35	35	35	105	35	0	34	1	33	2	894	919.5	919	926.2857143	952.6764706	953.5151515	0.986111111	0.930555556	0.958333333	Other	in_between
197	f	18	student	32	0	35	35	35	105	33	2	34	1	32	3	938	1088.5	1511.5	1156.848485	1192.941176	1432.46875	0.930555556	0.902777778	0.958333333	Other	in_between
198	f	21	univ_student	49	1	35	35	35	105	28	7	24	11	26	9	756.5	951.5	969.5	851.2857143	1045.041667	1046.461538	0.791666667	0.736111111	0.680555556	Other	high BPD
199	f	21	univ_student	63	1	35	35	35	105	35	0	33	2	31	4	1043	1347	1148	1043.628571	1412.818182	1225.16129	0.986111111	0.875	0.930555556	Other	high BPD
200	f	23	univ_student	29	0	35	35	35	105	32	3	24	11	31	4	799.5	915.5	827	848.28125	1024.333333	861.6451613	0.902777778	0.875	0.680555556	Other	in_between
201	f	23	employed	27	0	35	35	35	105	31	4	28	7	27	8	936	1059.5	1087	1050	1114.071429	1153.62963	0.875	0.763888889	0.791666667	Other	in_between
202	f	21	univ_student	37	0	35	35	35	105	33	2	34	1	32	3	968	1249	1196.5	1144.666667	1408.529412	1314.625	0.930555556	0.902777778	0.958333333	Other	in_between
203	f	22	employed	31	0	35	35	35	104	35	0	35	0	34	1	1298	1650	1520.5	1478.428571	1665	1649.294118	0.986111111	0.958333333	0.986111111	Other	in_between
204	f	25	other	61	1	35	35	35	104	35	0	34	1	31	4	1345	1044.5	1603	1452.371429	1253.794118	1669.709677	0.986111111	0.875	0.958333333	BPD website	high BPD
205	f	38	employed	54	1	34	35	35	104	27	7	24	11	21	14	1231	1268	965	1321.37037	1436.791667	1189.47619	0.785714286	0.597222222	0.680555556	BPD website	high BPD
206	f	20	univ_student	19	0	34	35	35	105	28	6	24	11	26	9	803.5	810.5	894.5	823.9285714	838.7916667	969.8076923	0.814285714	0.736111111	0.680555556	Other	low BPD
207	m	22	univ_student	19	0	35	35	35	105	35	0	32	3	32	3	1051	1226	1024.5	1225.942857	1498.65625	1274.6875	0.986111111	0.902777778	0.902777778	Other	low BPD
208	f	23	univ_student	32	0	35	35	35	103	34	1	33	2	32	3	1075.5	1383	1461.5	1114.294118	1607.272727	1620.90625	0.958333333	0.902777778	0.930555556	Other	in_between
209	f	26	unemployed	62	1	35	34	35	101	31	4	32	2	30	5	1131	1033.5	1458	1263.290323	1140.84375	1484.666667	0.875	0.847222222	0.928571429	BPD website	high BPD
210	f	23	univ_student	38	1	35	35	35	105	35	0	32	3	34	1	766	1051.5	892	858.0285714	1040.875	968.4411765	0.986111111	0.958333333	0.902777778	BPD website	in_between
211	f	21	univ_student	52	1	35	35	35	105	33	2	31	4	31	4	923	1423	1097	1006.666667	1306.935484	1105.451613	0.930555556	0.875	0.875	Other	high BPD
212	m	24	univ_student	12	0	35	35	35	105	35	0	35	0	35	0	950	1214	1100	1002.171429	1250.371429	1170.685714	0.986111111	0.986111111	0.986111111	Other	low BPD
213	f	26	univ_student	12	0	35	35	35	105	34	1	33	2	29	6	1000	967	1216	1147.794118	1065.606061	1272.655172	0.958333333	0.819444444	0.930555556	Other	low BPD
214	m	22	univ_student	24	0	35	35	35	105	34	1	28	7	30	5	888	1363.5	1293	977.2058824	1485.428571	1462.7	0.958333333	0.847222222	0.791666667	Other	low BPD
215	m	19	other	40	1	35	35	35	105	34	1	34	1	33	2	1007	1094.5	1242	1111.588235	1230.794118	1281.575758	0.958333333	0.930555556	0.958333333	Other	in_between
216	f	21	univ_student	45	1	35	35	35	104	35	0	35	0	31	4	911	1020	1080	1082.628571	1047.742857	1120.741935	0.986111111	0.875	0.986111111	Other	in_between
217	f	29	unemployed	52	1	35	32	35	103	34	1	24	8	33	2	1074.5	1464	1201	1322.382353	1517.875	1332	0.958333333	0.930555556	0.742424242	BPD website	high BPD
218	f	26	unemployed	43	1	35	35	35	104	34	1	35	0	34	1	899	969	1338.5	982.9117647	1037.085714	1543.882353	0.958333333	0.958333333	0.986111111	BPD website	in_between
219	m	33	employed	27	0	34	34	35	104	34	0	34	0	34	1	1128	1211	1619.5	1294.764706	1392.264706	1543.264706	0.985714286	0.958333333	0.985714286	Other	in_between
220	f	23	univ_student	24	0	35	35	35	105	33	2	33	2	33	2	1213	1322	1396	1255.636364	1406.787879	1450.575758	0.930555556	0.930555556	0.930555556	Other	low BPD
221	m	19		29	0	35	35	35	105	31	4	33	2	30	5	981	1046	1007.5	1093.225806	1092.333333	1173	0.875	0.847222222	0.930555556	Other	in_between
222	f	19	univ_student	27	0	35	35	35	105	32	3	35	0	33	2	1283.5	1339	1668	1423	1336.571429	1622.727273	0.902777778	0.930555556	0.986111111	Other	in_between
223	f	38	employed	33	0	35	35	35	105	28	7	35	0	27	8	923.5	742	1103	1009.357143	788.2857143	1123.777778	0.791666667	0.763888889	0.986111111	Other	in_between
224	f	24	univ_student	32	0	35	35	35	105	32	3	28	7	26	9	674.5	700.5	755.5	745.5625	745.1071429	803.4615385	0.902777778	0.736111111	0.791666667	Other	in_between
225	f	18	other	32	0	35	35	35	105	34	1	30	5	32	3	812	755	805	834.3823529	806.4	865.53125	0.958333333	0.902777778	0.847222222	Other	in_between
226	f	27	employed	15	0	34	35	35	105	34	0	35	0	31	4	1456.5	1734	1466	1563.882353	1750.314286	1519.612903	0.985714286	0.875	0.986111111	Other	low BPD
227	f	19	student	61	1	35	35	35	105	34	1	27	8	32	3	851.5	875	898.5	912.5882353	957.8148148	1019.53125	0.958333333	0.902777778	0.763888889	BPD website	high BPD
228	f	45	employed	23	0	35	35	35	105	34	1	32	3	34	1	1045.5	1152	965	1064.647059	1142	1039.941176	0.958333333	0.958333333	0.902777778	Other	low BPD
229	f	26	unemployed	49	1	35	35	35	105	35	0	33	2	35	0	1026	1452	1378	1247.314286	1481.333333	1456.428571	0.986111111	0.986111111	0.930555556	BPD website	high BPD
230	m	21	univ_student	26	0	35	35	34	105	32	3	32	3	28	6	802.5	744.5	824.5	807.28125	798.3125	901.0357143	0.902777778	0.814285714	0.902777778	Other	in_between
231	f	29	other	16	0	35	34	35	102	34	1	33	1	35	0	1111	1134	985	1414.823529	1277.060606	1135.571429	0.958333333	0.986111111	0.957142857	Other	low BPD
232	m	20	univ_student	11	0	35	35	35	105	33	2	27	8	33	2	1200	1694	1264	1252.424242	1706.814815	1352.454545	0.930555556	0.930555556	0.763888889	Other	low BPD
233	m	20	univ_student	39	1	35	35	35	103	33	2	31	4	35	0	880	950	981	983.6969697	1008.290323	1087.914286	0.930555556	0.986111111	0.875	Other	in_between
234	f	25	employed	57	1	35	35	35	105	35	0	32	3	34	1	920	909	1034	1065.971429	1080.875	1066.735294	0.986111111	0.958333333	0.902777778	BPD website	high BPD
235	f	22	univ_student	20	0	35	34	35	105	35	0	32	2	29	6	1232	1195.5	1374	1333.6	1304.53125	1476.655172	0.986111111	0.819444444	0.928571429	Other	low BPD
236	f	19		38	1	35	34	34	104	32	3	31	3	25	9	1059.5	865	939	1053.8125	912.0967742	973.84	0.902777778	0.728571429	0.9	Other	in_between
237	m	27	employed	57	1	35	35	35	104	35	0	33	2	35	0	969	1234	1203	1007.542857	1196.090909	1195.057143	0.986111111	0.986111111	0.930555556	BPD website	high BPD
238	f	19	student	40	1	35	34	35	105	34	1	26	8	32	3	845	781	966.5	875.6764706	959	1065.15625	0.958333333	0.902777778	0.757142857	Other	in_between
239	f	23	univ_student	33	0	34	35	35	105	31	3	31	4	28	7	838	1107	1108	1010.064516	1154.870968	1213.428571	0.9	0.791666667	0.875	Other	in_between
240	f	18	student	29	0	34	35	35	104	33	1	32	3	32	3	788	912	1017	841.2727273	1065.53125	1075.21875	0.957142857	0.902777778	0.902777778	Other	in_between
241	f	31	employed	31	0	35	35	35	103	35	0	32	3	34	1	981	1318	1238	1122.028571	1432	1247.852941	0.986111111	0.958333333	0.902777778	Other	in_between
242	m	28	univ_student	22	0	35	35	35	105	34	1	1	34	31	4	760.5	1207	752	780.2058824	1207	835.4193548	0.958333333	0.875	0.041666667	Other	low BPD
243	f	30	unemployed	26	0	35	34	35	104	35	0	31	3	32	3	1159	1489	1413.5	1189.6	1573.290323	1555.5	0.986111111	0.902777778	0.9	BPD website	in_between
244	f	29	employed	26	0	35	35	35	105	34	1	34	1	32	3	883.5	778.5	973	963.0588235	914.4411765	1028.5	0.958333333	0.902777778	0.958333333	Other	in_between
245	m	24	univ_student	22	0	35	35	35	105	29	6	29	6	26	9	860	953	916	941.0689655	978.2068966	985.7692308	0.819444444	0.736111111	0.819444444	Other	low BPD
246	f	31	employed	25	0	35	35	35	102	35	0	35	0	34	1	1101	1313	1413.5	1336.428571	1373.8	1560.088235	0.986111111	0.958333333	0.986111111	Other	in_between
247	f	21	univ_student	16	0	35	35	35	105	34	1	26	9	34	1	1212.5	1681.5	1350.5	1237.676471	1693.538462	1480.029412	0.958333333	0.958333333	0.736111111	Other	low BPD
248	f	22	univ_student	34	0	34	35	35	105	34	0	27	8	32	3	1226.5	1462	1396	1357.029412	1534.777778	1424.96875	0.985714286	0.902777778	0.763888889	Other	in_between
249	f	24	univ_student	14	0	35	34	35	105	33	2	27	7	34	1	940	1176	1224.5	1042.575758	1177.296296	1317.147059	0.930555556	0.958333333	0.785714286	Other	low BPD
250	f	31	employed	54	1	35	35	35	104	34	1	32	3	32	3	964.5	1396	1146	1101.470588	1516.1875	1302.34375	0.958333333	0.902777778	0.902777778	BPD website	high BPD
251	f	34	employed	17	0	35	35	35	105	30	5	33	2	29	6	1072.5	998	1170	1139.1	1090.181818	1187.413793	0.847222222	0.819444444	0.930555556	Other	low BPD
252	f	21	univ_student	29	0	35	35	35	105	32	3	34	1	30	5	820.5	944.5	1088	889.78125	1016.970588	1084.533333	0.902777778	0.847222222	0.958333333	Other	in_between
253	f	30	student	65	1	35	34	35	100	34	1	33	1	32	3	1363.5	1490	1943	1529.647059	1493.666667	1903.21875	0.958333333	0.902777778	0.957142857	BPD website	high BPD
254	f	34	other	55	1	35	35	35	103	33	2	35	0	32	3	1368	1094	1539.5	1314.636364	1371.857143	1591.1875	0.930555556	0.902777778	0.986111111	BPD website	high BPD
255	m	35	employed	17	0	35	35	35	104	34	1	33	2	31	4	1144.5	1153	1083	1134.529412	1138.363636	1133.935484	0.958333333	0.875	0.930555556	Other	low BPD
256	f	29	employed	21	0	35	35	35	105	35	0	34	1	33	2	815	868.5	822	960.8	929	944.3939394	0.986111111	0.930555556	0.958333333	Other	low BPD
257	f	23	univ_student	38	1	35	35	35	105	34	1	34	1	33	2	1070	1156.5	1062	1096.441176	1204.470588	1283.121212	0.958333333	0.930555556	0.958333333	Other	in_between
258	f	24	univ_student	40	1	35	35	35	105	31	4	4	31	33	2	860	888.5	794	868.8064516	1015.25	982.5454545	0.875	0.930555556	0.125	Other	in_between
259	f	28	doctoral_student	25	0	35	35	35	105	35	0	33	2	35	0	1094	1000	1015	1137.971429	1077.545455	1096.4	0.986111111	0.986111111	0.930555556	Other	in_between
260	f	29	employed	19	0	35	35	35	97	35	0	35	0	35	0	1113	1081	1095	1142.857143	1183.457143	1255.428571	0.986111111	0.986111111	0.986111111	Other	low BPD
261	m	25	univ_student	42	1	35	35	35	105	35	0	34	1	34	1	1291	1241.5	1341	1358.6	1318.647059	1421.882353	0.986111111	0.958333333	0.958333333	Other	in_between
262	f	38	employed	54	1	35	35	34	105	33	2	33	2	32	2	897	849	1319.5	1048.606061	919.3636364	1447.0625	0.930555556	0.928571429	0.930555556	BPD website	high BPD
263	f	27	univ_student	46	1	35	35	35	105	35	0	29	6	32	3	915	1280	950.5	1012.285714	1264.034483	1016.65625	0.986111111	0.902777778	0.819444444	Other	in_between
264	f	19	other	35	0	35	35	35	105	33	2	32	3	30	5	1100	1279	1345	1184.181818	1296.25	1399.966667	0.930555556	0.847222222	0.902777778	Other	in_between
265	f	30	other	16	0	35	35	35	104	34	1	30	5	28	7	881	799.5	1090.5	980.6764706	929.7	1115.714286	0.958333333	0.791666667	0.847222222	Other	low BPD
266	m	22	univ_student	27	0	35	35	35	105	33	2	34	1	31	4	917	1066	1077	996.4242424	1229.058824	1172.225806	0.930555556	0.875	0.958333333	Other	in_between
267	f	20		41	1	35	35	35	104	28	7	18	17	23	12	957	1001.5	904	976.1785714	1059.888889	999.3913043	0.791666667	0.652777778	0.513888889	Other	in_between
268	f	28	univ_student	52	1	35	35	35	104	35	0	35	0	30	5	1455	1651	1620	1723.6	1762.314286	1864.6	0.986111111	0.847222222	0.986111111	BPD website	high BPD
269	f	35	univ_student	33	0	35	35	35	105	33	2	31	4	32	3	1460	1863	1572.5	1532.636364	1764.096774	1659.96875	0.930555556	0.902777778	0.875	Other	in_between
270	m	25	univ_student	34	0	34	35	34	103	34	0	29	6	33	1	797	906	937	827.6470588	1046.862069	983	0.985714286	0.957142857	0.819444444	Other	in_between
271	f	27	unemployed	17	0	35	35	33	105	35	0	30	5	30	3	1221	1725	1771.5	1513.971429	2083.966667	1936.766667	0.986111111	0.897058824	0.847222222	Other	low BPD
272	f	23	student	14	0	35	35	35	105	34	1	26	9	31	4	841	1056	1124	923.1176471	1095.615385	1142.741935	0.958333333	0.875	0.736111111	Other	low BPD
273	f	22	univ_student	15	0	35	35	35	105	31	4	28	7	17	18	804	769.5	791	841.6129032	810.2857143	805.7647059	0.875	0.486111111	0.791666667	Other	low BPD
274	f	27	student	62	1	35	35	35	104	35	0	31	4	31	4	1222	1425	1301	1305.114286	1557.83871	1503.387097	0.986111111	0.875	0.875	BPD website	high BPD
275	f	23	univ_student	43	1	35	35	35	105	34	1	33	2	35	0	952	1234	913	998.2058824	1173.545455	992.1428571	0.958333333	0.986111111	0.930555556	Other	in_between
276	f	19	student	51	1	35	33	35	104	34	1	14	19	32	3	1074	1978	1177	1103	2192.571429	1483.4375	0.958333333	0.902777778	0.426470588	Other	high BPD
277	f	29	employed	23	0	35	35	35	104	35	0	33	2	35	0	965	1553	1048	1022.142857	1617.060606	1154.714286	0.986111111	0.986111111	0.930555556	Other	low BPD
278	f	44	employed	11	0	35	35	35	105	33	2	34	1	33	2	862	1035	891	944.2424242	1085.970588	982.1515152	0.930555556	0.930555556	0.958333333	Other	low BPD
279	f	30	univ_student	53	1	35	35	35	105	34	1	32	3	34	1	813.5	1111.5	1038	868.6764706	1204.5625	1050.264706	0.958333333	0.958333333	0.902777778	BPD website	high BPD
280	f	42	unemployed	56	1	35	35	35	103	35	0	35	0	35	0	1344	1222	1814	1487.114286	1414.371429	1937.714286	0.986111111	0.986111111	0.986111111	BPD website	high BPD
281	m	18		40	1	35	35	34	104	33	2	28	7	25	9	834	1167	1070	854.0606061	1272.25	1218	0.930555556	0.728571429	0.791666667	Other	in_between
282	f	22	employed	41	1	35	34	35	105	35	0	33	1	34	1	1124	1256	1366.5	1275.857143	1340.939394	1554.529412	0.986111111	0.958333333	0.957142857	Other	in_between
283	m	22	univ_student	17	0	35	35	35	105	30	5	26	9	28	7	841	729	1012	873.8666667	847.8076923	1052.75	0.847222222	0.791666667	0.736111111	Other	low BPD
284	f	33	employed	25	0	35	35	34	103	35	0	30	5	34	0	960	1292	1131.5	1063.6	1353.233333	1259.352941	0.986111111	0.985714286	0.847222222	Other	in_between
285	f	23	univ_student	54	1	35	35	34	105	34	1	27	8	33	1	1481	1731	1576	1582.852941	1736.407407	1676.333333	0.958333333	0.957142857	0.763888889	BPD website	high BPD
286	f	29	pensioner	54	1	35	34	35	104	35	0	34	0	35	0	944	1343	985	1116.542857	1491.735294	1168.457143	0.986111111	0.986111111	0.985714286	BPD website	high BPD
287	f	19	other	39	1	35	35	35	104	35	0	29	6	34	1	991	1382	1062	1240.571429	1381.931034	1243.058824	0.986111111	0.958333333	0.819444444	BPD website	in_between
288	m	34	employed	30	0	34	35	35	101	32	2	33	2	29	6	1226.5	922	1578	1370.1875	1053.939394	1617.862069	0.928571429	0.819444444	0.930555556	Other	in_between
289	f	22	univ_student	26	0	35	35	35	104	34	1	35	0	32	3	1233	1353	1181.5	1232.088235	1473.885714	1342.28125	0.958333333	0.902777778	0.986111111	Other	in_between
290	f	21	univ_student	37	0	35	35	35	105	35	0	31	4	32	3	730	807	1108.5	850.8	893.0967742	1068.5	0.986111111	0.902777778	0.875	Other	in_between
291	f	25	univ_student	58	1	35	35	35	105	35	0	33	2	33	2	796	745	867	852.5142857	965.3333333	960.3333333	0.986111111	0.930555556	0.930555556	BPD website	high BPD
292	m	24	employed	19	0	35	35	35	105	35	0	35	0	32	3	656	683	802	682.0857143	724.2	868.09375	0.986111111	0.902777778	0.986111111	Other	low BPD
293	m	19	univ_student	61	1	35	35	35	105	34	1	27	8	27	8	900.5	1014	1210	981.6470588	1119.481481	1310.185185	0.958333333	0.763888889	0.763888889	BPD website	high BPD
294	m	31	employed	19	0	35	35	35	105	34	1	34	1	33	2	945	901	1078	1029.264706	1011.235294	1205.787879	0.958333333	0.930555556	0.958333333	Other	low BPD
295	m	18	student	21	0	35	35	35	105	33	2	34	1	32	3	888	911.5	942	1025.787879	1058.205882	1121.28125	0.930555556	0.902777778	0.958333333	Other	low BPD
296	m	18	other	18	0	35	35	35	105	33	2	33	2	33	2	1275	1339	1799	1344.030303	1542.121212	1819.212121	0.930555556	0.930555556	0.930555556	Other	low BPD
297	f	21	univ_student	26	0	35	35	35	104	33	2	19	16	27	8	980	1000	1030	1059.69697	1393.684211	1070	0.930555556	0.763888889	0.541666667	Other	in_between
298	f	33	other	69	1	35	35	35	104	35	0	33	2	27	8	899	864	1238	1060.428571	1009.272727	1325.111111	0.986111111	0.763888889	0.930555556	BPD website	high BPD
299	f	24	employed	31	0	35	34	34	100	33	2	29	5	27	7	1600	1727	1391	1799.484848	1867.344828	1740.185185	0.930555556	0.785714286	0.842857143	Other	in_between
300	f	21	student	18	0	35	35	34	99	34	1	30	5	29	5	1461	1437.5	2032	1680.205882	1647.466667	1964.482759	0.958333333	0.842857143	0.847222222	Other	low BPD
301	f	26	univ_student	40	1	34	35	35	105	33	1	12	23	27	8	1040	955	1016	1016.454545	1159.583333	1035.62963	0.957142857	0.763888889	0.347222222	Other	in_between
302	f	29	pensioner	47	1	35	33	34	99	33	2	1	32	33	1	1104	5050	1120	1317	5050	1342.939394	0.930555556	0.957142857	0.044117647	Other	in_between
303	m	20	univ_student	29	0	35	35	35	105	32	3	26	9	31	4	765.5	922.5	883	800.125	956.0384615	934.6451613	0.902777778	0.875	0.736111111	Other	in_between
304	f	34	unemployed	62	1	35	35	35	105	35	0	33	2	29	6	1188	934	1290	1264.314286	1146.030303	1311.137931	0.986111111	0.819444444	0.930555556	BPD website	high BPD
305	f	27	student	66	1	34	35	35	105	32	2	13	22	28	7	1343.5	1644	1205	1432.5	1619.461538	1303.25	0.928571429	0.791666667	0.375	BPD website	high BPD
306	f	27	employed	45	1	35	35	35	105	30	5	33	2	32	3	1345.5	1563	1647.5	1504.666667	1550.242424	1628.40625	0.847222222	0.902777778	0.930555556	BPD website	in_between
307	f	25	employed	40	1	35	35	33	105	35	0	34	1	31	2	1130	1082	1232	1371.142857	1401.323529	1354.741935	0.986111111	0.926470588	0.958333333	Other	in_between
308	f	42	employed	64	1	35	35	34	96	34	1	31	4	31	3	1067	1361	1296	1271.117647	1487.677419	1636.096774	0.958333333	0.9	0.875	BPD website	high BPD
309	f	27	employed	20	0	35	35	35	103	33	2	27	8	34	1	969	1187	1180	1074.272727	1344.444444	1271.676471	0.930555556	0.958333333	0.763888889	Other	low BPD
310	f	25	univ_student	36	0	35	35	35	105	34	1	35	0	34	1	849	786	1032.5	976	901.9428571	1116.205882	0.958333333	0.958333333	0.986111111	Other	in_between
311	m	19	other	18	0	35	35	35	105	35	0	33	2	35	0	1004	1235	1249	1086.4	1331.848485	1372.885714	0.986111111	0.986111111	0.930555556	Other	low BPD
312	f	26	univ_student	50	1	35	35	35	104	33	2	22	13	32	3	1201	1443.5	1362	1229.363636	1560.409091	1310.8125	0.930555556	0.902777778	0.625	BPD website	high BPD
313	f	23	univ_student	27	0	35	35	35	105	35	0	25	10	29	6	1115	1065	1315	1238.514286	1164	1377.103448	0.986111111	0.819444444	0.708333333	Other	in_between
314	f	20	univ_student	53	1	35	35	35	104	35	0	35	0	32	3	1211	1177	1281.5	1228.428571	1158.171429	1360.28125	0.986111111	0.902777778	0.986111111	BPD website	high BPD
315	f	28	doctoral_student	54	1	35	35	35	104	28	7	31	4	27	8	1126.5	1039	1082	1173.285714	1064.645161	1094.666667	0.791666667	0.763888889	0.875	BPD website	high BPD
316	f	28	employed	47	1	35	35	35	105	31	4	29	6	31	4	906	829	969	933.3870968	864.2068966	992.4516129	0.875	0.875	0.819444444	Other	in_between
317	f	19	univ_student	22	0	35	35	35	105	35	0	34	1	31	4	1034	1226	1213	1026.542857	1151.382353	1247.645161	0.986111111	0.875	0.958333333	Other	low BPD
318	f	33	other	49	1	35	35	35	105	33	2	32	3	33	2	1093	1140	1229	1131.393939	1212.40625	1255.545455	0.930555556	0.930555556	0.902777778	BPD website	high BPD
319	f	26	unemployed	56	1	34	33	34	103	34	0	32	1	34	0	1119	1331	1336.5	1185.617647	1521.53125	1404.176471	0.985714286	0.985714286	0.955882353	BPD website	high BPD
320	m	20	univ_student	22	0	35	34	35	105	35	0	34	0	35	0	756	842	844	822.3142857	949.0882353	867.4857143	0.986111111	0.986111111	0.985714286	Other	low BPD
321	f	18	student	31	0	35	35	35	104	34	1	33	2	31	4	1083.5	1115	1272	1101.941176	1151.666667	1410.83871	0.958333333	0.875	0.930555556	Other	in_between
322	f	26	univ_student	32	0	34	35	34	103	34	0	5	30	31	3	1024.5	1599	1206	1177.794118	2051	1377.516129	0.985714286	0.9	0.152777778	BPD website	in_between
323	f	26	employed	48	1	35	35	35	104	35	0	21	14	34	1	952	1182	1194.5	1065.857143	1228.285714	1329.235294	0.986111111	0.958333333	0.597222222	BPD website	high BPD
324	f	34	pensioner	56	1	35	35	35	105	32	3	31	4	28	7	1125.5	1276	1123.5	1165.65625	1319.677419	1316.357143	0.902777778	0.791666667	0.875	BPD website	high BPD
325	m	39	employed	66	1	35	35	35	105	35	0	26	9	29	6	724	1115	999	783.5142857	1170.307692	1108.275862	0.986111111	0.819444444	0.736111111	BPD website	high BPD
326	f	22	univ_student	25	0	35	35	35	105	35	0	32	3	33	2	1124	1495	1367	1214.057143	1474.25	1506.060606	0.986111111	0.930555556	0.902777778	Other	in_between
327	m	24	univ_student	25	0	35	35	35	105	34	1	32	3	33	2	768.5	896.5	1071	910.5	963.3125	1089.454545	0.958333333	0.930555556	0.902777778	Other	in_between
328	f	28	unemployed	47	1	35	35	35	105	33	2	8	27	27	8	1390	2151	1258	1463.333333	2240.25	1305.777778	0.930555556	0.763888889	0.236111111	BPD website	in_between
329	f	23	other	42	1	35	35	35	105	35	0	34	1	32	3	1187	1337.5	1350	1521.457143	1581.852941	1534.5625	0.986111111	0.902777778	0.958333333	Other	in_between
330	f	27	univ_student	19	0	35	35	35	105	35	0	35	0	35	0	1372	1362	1423	1335.914286	1358.114286	1479	0.986111111	0.986111111	0.986111111	Other	low BPD
331	f	27	univ_student	14	0	35	35	35	105	34	1	31	4	32	3	873.5	866	1040.5	982.8235294	971.0967742	1104.40625	0.958333333	0.902777778	0.875	Other	low BPD
332	f	19	other	39	1	35	35	35	105	34	1	26	9	32	3	1213.5	1340	1560.5	1288.029412	1484.923077	1730.53125	0.958333333	0.902777778	0.736111111	Other	in_between
333	f	35	employed	64	1	35	34	35	100	33	2	34	0	34	1	1750	1242.5	1781.5	1755.272727	1391.5	1815.647059	0.930555556	0.958333333	0.985714286	BPD website	high BPD
334	f	29	employed	68	1	35	35	35	103	34	1	33	2	34	1	1331.5	1395	1373.5	1340.764706	1476.484848	1565.352941	0.958333333	0.958333333	0.930555556	BPD website	high BPD
335	f	20	univ_student	29	0	35	35	35	105	35	0	35	0	35	0	916	954	1187	996.0857143	1143.342857	1351.457143	0.986111111	0.986111111	0.986111111	Other	in_between
336	f	22		31	0	34	32	34	100	31	3	29	3	30	4	1174	1004	1187.5	1322.903226	1169.517241	1407.733333	0.9	0.871428571	0.893939394	Other	in_between
337	f	22	univ_student	16	0	35	35	35	105	35	0	35	0	35	0	814	870	1042	982.0571429	1023.2	1172.428571	0.986111111	0.986111111	0.986111111	Other	low BPD
338	f	24		65	1	35	35	35	105	34	1	32	3	31	4	1498.5	1634.5	1528	1487.529412	1848.46875	1625.451613	0.958333333	0.875	0.902777778	BPD website	high BPD
339	f	44	pensioner	62	1	35	35	35	104	32	3	17	18	29	6	1127	1299	1130	1198.03125	1430	1281.586207	0.902777778	0.819444444	0.486111111	BPD website	high BPD
340	m	21	univ_student	15	0	35	35	35	105	35	0	35	0	33	2	1031	1061	1146	1056.542857	1081.371429	1180.636364	0.986111111	0.930555556	0.986111111	Other	low BPD
341	f	58	employed	19	0	35	35	35	102	35	0	34	1	29	6	1428	1069.5	2045	1729.771429	1272.970588	1995.137931	0.986111111	0.819444444	0.958333333	Other	low BPD
342	f	22	unemployed	39	1	35	35	35	105	34	1	32	3	30	5	847.5	1018	1122	936.5	1110.28125	1228.366667	0.958333333	0.847222222	0.902777778	BPD website	in_between
