# Supplementary material for: Borderline Personality and the Detection of Angry Faces
Source: PLoS One. 2016 Mar 31;11(3):e0152947. doi: 10.1371/journal.pone.0152947 (PMC4816443; doi:10.1371/journal.pone.0152947)
Supplement: S3 Dataset — (CSV) [file pone.0152947.s003.csv]

vp	sex	age	status	vei_sum	n_angry	n_happy	n_neutral	hits_angry	misses_angry	hits_happy	misses_happy	median_rt_angry	median_rt_happy	mean_rt_angry	mean_rt_happy	hitrate_angry	hitrate_happy	Origin	group_extreme
1	f	37	employed	44	36	36	72	33	3	31	5	1563	1436	1625.333333	1525.483871	0.905405405	0.851351351	BPD website	in_between
2	m	30	employed	7	36	36	72	34	2	35	1	1113	1320	1259.294118	1269.857143	0.932432432	0.959459459	Other	low BPD
3	f	28	xxx	54	36	36	67	36	0	35	1	1614	2118	1700.888889	2319.657143	0.986486486	0.959459459	BPD website	high BPD
4	f	22	employed	60	36	36	71	35	1	33	3	1342	1140	1388	1328.969697	0.959459459	0.905405405	BPD website	high BPD
5	f	28	university_student	21	36	36	72	34	2	27	9	1018	1103	1107.264706	1144.62963	0.932432432	0.743243243	Other	low BPD
6	f	27	employed	24	36	36	72	33	3	31	5	1287	1455	1302.878788	1497.354839	0.905405405	0.851351351	Other	low BPD
7	f	21	university_student	38	36	36	72	31	5	29	7	1439	1478	1572.967742	1567.758621	0.851351351	0.797297297	BPD website	in_between
8	m	25	employed	56	36	36	72	32	4	34	2	1247.5	1912	1556.3125	1891.441176	0.878378378	0.932432432	BPD website	high BPD
9	f	25	graduate_student	19	36	36	72	32	4	34	2	1834.5	1836.5	1807.96875	1898.852941	0.878378378	0.932432432	Other	low BPD
10	f	30	unemployed	59	35	35	67	35	0	32	3	1438	1859.5	1556.228571	2070.28125	0.986111111	0.902777778	BPD website	high BPD
11	m	18	student	50	36	36	72	36	0	28	8	1063.5	1272.5	1176.694444	1375.928571	0.986486486	0.77027027	Other	high BPD
12	f	24	university_student	24	36	36	71	36	0	33	3	1880.5	1894	2090.694444	1763.666667	0.986486486	0.905405405	Other	low BPD
13	f	26	student	54	35	36	72	35	0	36	0	1075	1312	1289.028571	1410.166667	0.986111111	0.986486486	BPD website	high BPD
14	f	33	xxx	19	35	36	70	34	1	35	1	1879	2262	2021.617647	2350.057143	0.958333333	0.959459459	Other	low BPD
15	f	28	employed	29	34	35	72	32	2	30	5	1462.5	1758.5	1514.875	1849.9	0.928571429	0.847222222	Other	in_between
16	f	32	other	46	36	36	72	33	3	29	7	1294	1324	1403.363636	1456.586207	0.905405405	0.797297297	BPD website	in_between
17	f	32	employed	23	36	36	72	35	1	36	0	1064	1100	1178.028571	1212.222222	0.959459459	0.986486486	BPD website	low BPD
18	f	51	employed	27	36	36	72	34	2	32	4	1269.5	1649	1402.852941	1643.78125	0.932432432	0.878378378	BPD website	in_between
19	f	33	other	60	36	36	72	36	0	33	3	1850.5	1594	1753.805556	1736.484848	0.986486486	0.905405405	BPD website	high BPD
20	f	26	xxx	29	36	36	72	36	0	34	2	1027	1238.5	1177.111111	1341.147059	0.986486486	0.932432432	Other	in_between
21	m	24	graduate_student	6	36	36	72	31	5	22	14	1055	1061	1177.322581	1103.954545	0.851351351	0.608108108	Other	low BPD
22	m	22	university_student	16	36	36	72	33	3	30	6	1224	1556	1365.484848	1589.766667	0.905405405	0.824324324	Other	low BPD
23	m	24	university_student	37	36	36	72	33	3	35	1	1099	1149	1171.636364	1206.342857	0.905405405	0.959459459	Other	in_between
24	f	41	xxx	54	36	36	72	34	2	30	6	1683.5	1522.5	1697.794118	1762.933333	0.932432432	0.824324324	BPD website	high BPD
25	f	22	university_student	33	36	36	72	35	1	34	2	1386	1412	1417.314286	1533.617647	0.959459459	0.932432432	Other	in_between
26	f	24	university_student	17	36	36	72	36	0	32	4	1201.5	1617	1261.138889	1548.9375	0.986486486	0.878378378	Other	low BPD
27	f	33	other	59	36	36	72	35	1	34	2	1398	1257	1460	1450.529412	0.959459459	0.932432432	Other	high BPD
28	f	35	other	40	36	35	72	32	4	35	0	1523.5	1468	1456.53125	1560.171429	0.878378378	0.986111111	BPD website	in_between
29	f	21	university_student	39	36	36	72	32	4	31	5	1741.5	1584	1785.375	1767.354839	0.878378378	0.851351351	Other	in_between
30	f	45	pensioner	62	36	36	72	36	0	32	4	1742.5	2146.5	1750.777778	2118	0.986486486	0.878378378	Other	high BPD
31	f	28	student	56	36	36	72	33	3	31	5	1386	1600	1500.969697	1773.129032	0.905405405	0.851351351	BPD website	high BPD
32	f	22	university_student	12	36	36	72	31	5	28	8	983	1048	1028.870968	1103.75	0.851351351	0.77027027	Other	low BPD
33	f	21	student	46	36	36	72	1	35	4	32	2600	2166	2600	2348	0.040540541	0.121621622	BPD website	in_between
34	f	29	student	54	36	36	71	33	3	30	6	1521	2023	1650.818182	1785.266667	0.905405405	0.824324324	BPD website	high BPD
35	f	18	university_student	23	36	36	72	31	5	30	6	1522	1444	1528.935484	1533.966667	0.851351351	0.824324324	Other	low BPD
36	f	19	student	48	36	36	72	27	9	26	10	958	1221.5	1033.703704	1292.538462	0.743243243	0.716216216	Other	high BPD
37	m	19	student	22	36	36	72	35	1	35	1	1744	1631	1809.114286	1741.457143	0.959459459	0.959459459	Other	low BPD
38	m	39	employed	35	35	36	71	35	0	32	4	1897	2165	1927.8	2267.40625	0.986111111	0.878378378	Other	in_between
39	f	35	unemployed	53	35	36	72	33	2	33	3	1671	1597	1607.818182	1789.515152	0.930555556	0.905405405	Other	high BPD
40	f	26	university_student	52	36	36	72	34	2	26	10	1058.5	1519.5	1297.117647	1539.461538	0.932432432	0.716216216	Other	high BPD
41	f	27	graduate_student	14	36	36	72	36	0	35	1	1776	1917	2004.777778	1965.285714	0.986486486	0.959459459	Other	low BPD
42	f	18	student	56	36	35	72	36	0	29	6	1388	1518	1481.444444	1657.482759	0.986486486	0.819444444	Other	high BPD
43	f	34	pensioner	66	36	36	72	36	0	29	7	1003.5	1503	1116.361111	1533.310345	0.986486486	0.797297297	BPD website	high BPD
44	f	25	employed	56	36	36	72	33	3	36	0	1246	1741	1422.727273	1644.055556	0.905405405	0.986486486	Other	high BPD
45	f	40	other	55	36	35	72	30	6	30	5	1709.5	1429	1569.233333	1484.466667	0.824324324	0.847222222	BPD website	high BPD
46	f	29	employed	57	36	36	71	35	1	35	1	1511	1667	1597.142857	1653.371429	0.959459459	0.959459459	Other	high BPD
47	f	27	pensioner	45	35	36	66	8	27	3	33	1524.5	2266	1731	2265.666667	0.236111111	0.094594595	BPD website	in_between
48	f	19	university_student	33	36	36	72	36	0	34	2	1586.5	1537	1615.305556	1603.705882	0.986486486	0.932432432	Other	in_between
49	f	28	graduate_student	50	36	36	71	34	2	31	5	1151.5	1455	1293.205882	1326.935484	0.932432432	0.851351351	BPD website	high BPD
50	f	30	pensioner	52	35	36	72	29	6	24	12	1544	1410.5	1654.310345	1654.708333	0.819444444	0.662162162	BPD website	high BPD
51	f	36	pensioner	59	36	36	71	35	1	32	4	1626	1873	1733.028571	1862.03125	0.959459459	0.878378378	BPD website	high BPD
52	f	21	university_student	40	36	35	72	31	5	25	10	1618	1786	1640.419355	1698.2	0.851351351	0.708333333	Other	in_between
53	f	28	university_student	10	36	36	72	34	2	34	2	1592.5	1670	1581.147059	1581.264706	0.932432432	0.932432432	Other	low BPD
54	f	27	graduate_student	34	36	36	72	35	1	34	2	1181	1332.5	1268.457143	1417.088235	0.959459459	0.932432432	Other	in_between
55	m	28	pensioner	54	36	36	72	30	6	30	6	1986	1889.5	2039.2	2077.733333	0.824324324	0.824324324	BPD website	high BPD
56	f	22	university_student	39	36	36	72	34	2	29	7	1270	1139	1303.088235	1292.241379	0.932432432	0.797297297	Other	in_between
57	f	24	graduate_student	20	36	36	72	33	3	33	3	1177	1185	1312.878788	1242.757576	0.905405405	0.905405405	Other	low BPD
58	m	26	university_student	39	36	36	72	35	1	36	0	1207	1676	1241.171429	1595.055556	0.959459459	0.986486486	Other	in_between
59	f	21	university_student	21	36	36	72	33	3	30	6	1141	1249	1163.30303	1321.066667	0.905405405	0.824324324	Other	low BPD
60	f	44	unemployed	49	36	36	72	33	3	32	4	1302	1215.5	1304.212121	1273.03125	0.905405405	0.878378378	BPD website	high BPD
61	f	29	university_student	57	36	36	72	35	1	32	4	1230	1380	1297.828571	1618.5625	0.959459459	0.878378378	BPD website	high BPD
62	f	45	pensioner	58	36	36	72	33	3	25	11	1247	1326	1329.878788	1311.52	0.905405405	0.689189189	BPD website	high BPD
63	f	29	employed	35	36	36	72	31	5	32	4	1135	1344.5	1165.612903	1333.8125	0.851351351	0.878378378	Other	in_between
64	f	21	university_student	37	36	36	72	34	2	35	1	1025	1550	1412.441176	1669.457143	0.932432432	0.959459459	Other	in_between
65	f	28	employed	34	36	36	71	35	1	31	5	1050	1173	1097.114286	1119.032258	0.959459459	0.851351351	BPD website	in_between
66	f	22	university_student	63	36	36	70	35	1	33	3	1593	1477	1659.6	1834.545455	0.959459459	0.905405405	Other	high BPD
67	f	18	university_student	41	36	36	72	36	0	35	1	1283	2043	1504.583333	1976.542857	0.986486486	0.959459459	Other	in_between
68	f	27	unemployed	38	36	36	71	34	2	30	6	1320	1594.5	1305.735294	1646.6	0.932432432	0.824324324	Other	in_between
69	m	27	graduate_student	40	35	36	72	3	32	6	30	1260	1740	1226	1859.833333	0.097222222	0.175675676	Other	in_between
70	f	19	university_student	35	36	36	72	33	3	31	5	1284	1405	1332.333333	1577.516129	0.905405405	0.851351351	Other	in_between
71	f	39	employed	42	36	36	72	36	0	33	3	1915.5	2313	2022.166667	2207.636364	0.986486486	0.905405405	Other	in_between
72	f	27	employed	57	36	36	72	34	2	35	1	1946	1857	1953.470588	2011.428571	0.932432432	0.959459459	Other	high BPD
73	f	19	university_student	19	36	36	72	35	1	30	6	1287	1452	1486.057143	1629.466667	0.959459459	0.824324324	Other	low BPD
74	m	23	university_student	59	36	36	72	31	5	25	11	1259	1495	1438.516129	1694.48	0.851351351	0.689189189	Other	high BPD
75	f	22	university_student	44	36	36	72	31	5	30	6	1336	1233	1262.741935	1309.633333	0.851351351	0.824324324	Other	in_between
76	f	21	unemployed	54	36	36	70	32	4	31	5	1765.5	1639	1818.4375	1745.612903	0.878378378	0.851351351	Other	high BPD
77	f	28	employed	5	36	36	71	34	2	34	2	1304.5	1844.5	1422.088235	1924.852941	0.932432432	0.932432432	Other	low BPD
78	f	28	graduate_student	39	36	36	72	33	3	33	3	1071	1241	1125.939394	1233	0.905405405	0.905405405	Other	in_between
79	f	31	university_student	52	36	36	72	35	1	33	3	1018	1260	1123.028571	1315.878788	0.959459459	0.905405405	BPD website	high BPD
80	f	41	other	39	36	36	72	30	6	29	7	1089.5	1210	1069.266667	1445.206897	0.824324324	0.797297297	Other	in_between
81	f	23	university_student	12	36	36	72	36	0	34	2	877	1055	1153.5	1160.529412	0.986486486	0.932432432	Other	low BPD
82	f	49	employed	45	36	36	72	33	3	33	3	1560	1729	1643.090909	1814.606061	0.905405405	0.905405405	Other	in_between
83	f	28	university_student	32	36	36	72	32	4	27	9	1538	1345	1560.96875	1508.148148	0.878378378	0.743243243	Other	in_between
84	f	23	employed	18	34	36	72	29	5	33	3	1434	1724	1529	1624.424242	0.842857143	0.905405405	Other	low BPD
85	f	23	employed	25	35	35	72	33	2	29	6	1663	2038	1876.909091	2047.517241	0.930555556	0.819444444	Other	in_between
86	m	28	university_student	62	36	36	72	34	2	32	4	1140.5	1677	1220.117647	1707.28125	0.932432432	0.878378378	BPD website	high BPD
87	f	19	university_student	20	36	36	72	31	5	27	9	1313	1691	1473.387097	1750.037037	0.851351351	0.743243243	Other	low BPD
88	f	27	employed	14	36	36	72	32	4	33	3	1200	1631	1305.09375	1723.939394	0.878378378	0.905405405	Other	low BPD
89	f	32	graduate_student	27	36	36	70	31	5	28	8	1119	1265	1260.516129	1249.785714	0.851351351	0.77027027	Other	in_between
90	f	29	employed	36	36	35	72	36	0	29	6	1111.5	1183	1213.666667	1264.793103	0.986486486	0.819444444	Other	in_between
91	f	47	pensioner	46	36	36	71	35	1	34	2	1772	1619	1768.885714	1725.029412	0.959459459	0.932432432	BPD website	in_between
92	f	28	pensioner	55	36	36	72	31	5	28	8	1227	1393	1212.741935	1538.071429	0.851351351	0.77027027	BPD website	high BPD
93	f	47	xxx	29	36	36	67	36	0	35	1	2069	1969	2128.361111	2139.971429	0.986486486	0.959459459	BPD website	in_between
94	f	58	unemployed	56	36	36	72	36	0	36	0	1742.5	2081	1887.166667	2153.055556	0.986486486	0.986486486	Other	high BPD
95	f	24	employed	32	36	36	72	35	1	32	4	1347	1569.5	1457.2	1560.8125	0.959459459	0.878378378	Other	in_between
96	f	31	employed	24	36	36	72	31	5	28	8	1053	1041.5	1131.645161	1220.75	0.851351351	0.77027027	Other	low BPD
97	f	21	university_student	58	35	36	70	31	4	28	8	1341	1650.5	1466.774194	1777.285714	0.875	0.77027027	Other	high BPD
98	f	30	other	31	36	35	72	35	1	33	2	1715	1524	1725.971429	1790.636364	0.959459459	0.930555556	BPD website	in_between
99	f	30	other	48	36	36	71	36	0	31	5	1344	1234	1496.222222	1469.225806	0.986486486	0.851351351	BPD website	high BPD
100	f	19	other	30	36	36	72	35	1	33	3	1275	1673	1460.542857	1678.878788	0.959459459	0.905405405	Other	in_between
101	f	24	university_student	31	36	36	72	36	0	30	6	895	1123.5	1013.777778	1206	0.986486486	0.824324324	Other	in_between
102	m	23	university_student	45	36	36	71	34	2	31	5	1299	1416	1414.529412	1597.193548	0.932432432	0.851351351	Other	in_between
103	f	21	student	54	36	36	70	33	3	27	9	1467	1889	1655.424242	2019.481481	0.905405405	0.743243243	BPD website	high BPD
104	f	28	graduate_student	25	35	36	71	33	2	33	3	1515	1602	1754.484848	1817.060606	0.930555556	0.905405405	Other	in_between
105	m	22	xxx	17	36	36	72	35	1	35	1	1097	1450	1351.6	1407.914286	0.959459459	0.959459459	Other	low BPD
106	f	30	employed	25	35	36	71	33	2	34	2	1367	1470.5	1490.30303	1598.205882	0.930555556	0.932432432	BPD website	in_between
107	f	30	university_student	54	36	36	72	34	2	26	10	1255.5	1546	1384.441176	1645.846154	0.932432432	0.716216216	BPD website	high BPD
108	f	44	other	60	36	36	71	35	1	32	4	2083	1998	2073.571429	2235.59375	0.959459459	0.878378378	BPD website	high BPD
109	m	37	other	66	36	36	72	36	0	32	4	1823.5	1724.5	1866.75	1904.90625	0.986486486	0.878378378	BPD website	high BPD
110	m	21	university_student	23	35	36	65	23	12	25	11	2094	2020	2098.869565	2039.92	0.652777778	0.689189189	Other	low BPD
111	f	24	university_student	27	36	36	72	30	6	34	2	1233	1361	1202.466667	1419.294118	0.824324324	0.932432432	Other	in_between
112	f	39	employed	52	36	34	71	34	2	29	5	2165	2465	2394.588235	2400.793103	0.932432432	0.842857143	BPD website	high BPD
113	m	22	university_student	28	36	36	72	33	3	26	10	1023	1147	1053.484848	1185.423077	0.905405405	0.716216216	Other	in_between
114	f	24	university_student	23	35	36	72	33	2	34	2	1326	1498	1362.69697	1478.5	0.930555556	0.932432432	Other	low BPD
115	f	22	university_student	28	36	36	72	33	3	35	1	1618	1548	1643.363636	1563.485714	0.905405405	0.959459459	Other	in_between
116	f	18	employed	66	36	35	71	29	7	30	5	1510	1825	1621	1745.466667	0.797297297	0.847222222	Other	high BPD
117	f	39	employed	68	36	36	71	35	1	34	2	1460	1386	1494.342857	1347.264706	0.959459459	0.932432432	BPD website	high BPD
118	f	53	pensioner	46	36	36	71	32	4	33	3	1988.5	2096	1855.9375	1914.454545	0.878378378	0.905405405	BPD website	in_between
119	f	19	other	55	36	36	72	31	5	30	6	1488	1567.5	1373.612903	1475.966667	0.851351351	0.824324324	Other	high BPD
120	m	25	university_student	33	36	33	70	35	1	31	2	1745	1959	1877.371429	1902.483871	0.959459459	0.926470588	Other	in_between
121	f	27	university_student	67	36	36	72	35	1	36	0	1085	1522.5	1280.285714	1491.555556	0.959459459	0.986486486	BPD website	high BPD
122	f	25	other	62	36	36	72	32	4	31	5	1126.5	1146	1420.8125	1338.16129	0.878378378	0.851351351	BPD website	high BPD
123	m	23	other	44	36	36	72	33	3	34	2	1290	1609.5	1458.727273	1632.058824	0.905405405	0.932432432	Other	in_between
124	m	23	university_student	23	36	36	72	35	1	33	3	1169	1121	1202.514286	1260.484848	0.959459459	0.905405405	Other	low BPD
125	f	28	unemployed	48	36	36	70	36	0	33	3	1497.5	1539	1492.611111	1447.606061	0.986486486	0.905405405	BPD website	high BPD
126	f	22	university_student	22	36	36	72	35	1	32	4	1308	1601	1392.285714	1627	0.959459459	0.878378378	Other	low BPD
127	f	27	student	46	36	35	72	33	3	34	1	1425	1600	1515.424242	1767.382353	0.905405405	0.958333333	BPD website	in_between
128	f	25	other	61	35	36	71	31	4	30	6	1453	1219.5	1392.903226	1420.2	0.875	0.824324324	BPD website	high BPD
129	m	23	university_student	14	35	36	72	29	6	24	12	1151	1363.5	1290.862069	1433.875	0.819444444	0.662162162	Other	low BPD
130	f	30	employed	23	36	36	70	34	2	32	4	1472	1356	1454.323529	1434.03125	0.932432432	0.878378378	Other	low BPD
131	f	50	employed	20	36	36	71	31	5	32	4	1695	1633	1825.419355	1740.40625	0.851351351	0.878378378	BPD website	low BPD
132	f	45	employed	65	36	36	72	32	4	27	9	1190	1778	1394.46875	1820.407407	0.878378378	0.743243243	BPD website	high BPD
133	f	22	university_student	34	36	36	72	34	2	27	9	998	1339	1108.558824	1336.185185	0.932432432	0.743243243	Other	in_between
134	f	35	pensioner	35	36	36	72	27	9	27	9	1275	1514	1356.074074	1508.111111	0.743243243	0.743243243	BPD website	in_between
135	f	23	university_student	21	36	36	72	36	0	35	1	991	1248	1157.694444	1380.828571	0.986486486	0.959459459	Other	low BPD
136	f	55	other	19	36	36	72	35	1	31	5	1106	1858	1372.371429	1848.83871	0.959459459	0.851351351	Other	low BPD
137	m	22	university_student	27	36	36	72	34	2	33	3	1289.5	1745	1472.323529	1744.727273	0.932432432	0.905405405	Other	in_between
138	f	23	university_student	25	36	36	67	35	1	33	3	2040	1859	2161.285714	2073.727273	0.959459459	0.905405405	Other	in_between
139	f	23	other	50	36	36	72	28	8	32	4	894.5	995.5	1111.142857	1019.03125	0.77027027	0.878378378	BPD website	high BPD
140	f	24	university_student	36	36	35	72	28	8	24	11	1237	1215.5	1409.107143	1371.708333	0.77027027	0.680555556	Other	in_between
141	f	28	employed	21	36	36	72	35	1	36	0	1265	1359.5	1383.571429	1447.083333	0.959459459	0.986486486	Other	low BPD
142	f	19	student	61	35	35	69	29	6	23	12	1549	1399	1821.137931	1798.086957	0.819444444	0.652777778	NA	high BPD
143	m	24	university_student	5	36	36	72	35	1	36	0	1358	1577	1464.285714	1737.611111	0.959459459	0.986486486	Other	low BPD
144	m	53	unemployed	48	36	36	71	36	0	32	4	1573.5	1601.5	1749.527778	1754.75	0.986486486	0.878378378	BPD website	high BPD
145	f	31	employed	17	36	36	72	36	0	35	1	1168	1201	1144.138889	1322.314286	0.986486486	0.959459459	Other	low BPD
146	f	28	employed	43	36	36	72	35	1	35	1	1361	1148	1273.942857	1210.371429	0.959459459	0.959459459	Other	in_between
147	f	23	university_student	37	36	36	72	36	0	34	2	1094.5	1395.5	1140.055556	1421.676471	0.986486486	0.932432432	Other	in_between
148	f	26	employed	58	36	35	72	36	0	34	1	1448	1788.5	1555.583333	1683.382353	0.986486486	0.958333333	BPD website	high BPD
149	f	25	graduate_student	41	36	36	72	35	1	30	6	1078	957.5	1126	1125.8	0.959459459	0.824324324	Other	in_between
150	m	36	employed	19	36	36	71	34	2	34	2	1385.5	1494	1380.147059	1474.264706	0.932432432	0.932432432	Other	low BPD
151	m	42	employed	48	36	34	67	33	3	28	6	1333	2224	1510.969697	2113.214286	0.905405405	0.814285714	BPD website	high BPD
152	f	24	university_student	62	36	36	72	33	3	33	3	1575	1991	1719.121212	2002.30303	0.905405405	0.905405405	Other	high BPD
153	f	31	other	33	36	36	72	36	0	29	7	1255.5	1330	1350.861111	1407.137931	0.986486486	0.797297297	Other	in_between
154	m	51	employed	44	36	36	72	32	4	32	4	1279.5	1295.5	1323.9375	1297.46875	0.878378378	0.878378378	BPD website	in_between
155	f	26	university_student	43	36	36	71	36	0	34	2	1947.5	1489	2024.222222	1722.617647	0.986486486	0.932432432	BPD website	in_between
156	f	22	university_student	31	36	36	72	31	5	28	8	1296	1351.5	1309.096774	1335.035714	0.851351351	0.77027027	Other	in_between
157	f	34	employed	34	36	35	70	35	1	34	1	2118	1914.5	2264.771429	2050.382353	0.959459459	0.958333333	Other	in_between
158	m	26	student	22	36	36	72	34	2	30	6	1360.5	1267.5	1301.470588	1292.766667	0.932432432	0.824324324	Other	low BPD
159	f	18	university_student	27	36	36	72	32	4	25	11	1044	1358	1166.09375	1340.88	0.878378378	0.689189189	Other	in_between
160	f	26	university_student	49	36	36	72	35	1	29	7	1329	1426	1368.342857	1481.931034	0.959459459	0.797297297	BPD website	high BPD
161	f	28	student	52	35	35	72	33	2	31	4	1500	1607	1555.181818	1672.612903	0.930555556	0.875	BPD website	high BPD
162	f	21	student	30	36	36	72	35	1	33	3	1307	1508	1413.914286	1492.878788	0.959459459	0.905405405	Other	in_between
163	f	23	university_student	20	36	36	71	33	3	31	5	1498	1517	1463.757576	1565.935484	0.905405405	0.851351351	Other	low BPD
164	f	48	other	54	36	36	72	35	1	34	2	1360	1820.5	1440.628571	1737.558824	0.959459459	0.932432432	BPD website	high BPD
165	f	43	employed	56	36	36	72	35	1	33	3	1698	1499	1730.057143	1662.666667	0.959459459	0.905405405	BPD website	high BPD
166	f	25	employed	47	36	36	72	29	7	28	8	1542	1777	1588.206897	1780.321429	0.797297297	0.77027027	Other	in_between
167	m	22	university_student	24	35	36	72	33	2	33	3	1324	1280	1456.545455	1294.060606	0.930555556	0.905405405	Other	low BPD
168	f	52	other	58	36	36	71	36	0	29	7	1774	1792	1700.527778	1800.551724	0.986486486	0.797297297	BPD website	high BPD
169	f	29	pensioner	64	36	36	72	33	3	35	1	1105	1264	1277.272727	1281.2	0.905405405	0.959459459	BPD website	high BPD
170	f	30	employed	41	35	36	71	23	12	24	12	1489	2020	1702.956522	2051.458333	0.652777778	0.662162162	BPD website	in_between
171	f	22	university_student	21	36	36	72	29	7	31	5	1206	1174	1256.724138	1273	0.797297297	0.851351351	Other	low BPD
172	m	46	pensioner	59	36	36	70	32	4	35	1	2124	1730	2100.53125	1810.2	0.878378378	0.959459459	Other	high BPD
173	f	22	university_student	50	36	36	72	35	1	32	4	1540	1741.5	1582.2	1877.15625	0.959459459	0.878378378	Other	high BPD
174	f	19	student	50	36	36	72	33	3	34	2	1416	1530	1579.575758	1558.176471	0.905405405	0.932432432	BPD website	high BPD
175	m	23	university_student	21	36	36	72	33	3	32	4	1278	1572.5	1316.939394	1576.09375	0.905405405	0.878378378	Other	low BPD
176	f	25	employed	51	36	36	72	34	2	27	9	1252	1397	1254.088235	1351.851852	0.932432432	0.743243243	Other	high BPD
177	f	22	university_student	24	36	36	72	33	3	23	13	1235	1164	1324.969697	1245.391304	0.905405405	0.635135135	Other	low BPD
178	f	21	unemployed	53	36	36	72	33	3	22	14	1234	1288	1268.878788	1295.227273	0.905405405	0.608108108	Other	high BPD
179	f	49	employed	21	36	36	72	35	1	33	3	1808	1949	1699.657143	1881.848485	0.959459459	0.905405405	BPD website	low BPD
180	f	25	unemployed	49	35	35	69	32	3	32	3	1959.5	2219	1996.8125	2206.59375	0.902777778	0.902777778	BPD website	high BPD
181	f	33	university_student	57	36	36	72	26	10	24	12	775.5	896.5	850.9615385	904.8333333	0.716216216	0.662162162	BPD website	high BPD
182	f	45	other	51	36	36	72	35	1	35	1	1747	1461	1870.885714	1503.742857	0.959459459	0.959459459	BPD website	high BPD
183	m	21	employed	37	36	36	70	36	0	34	2	1726.5	1711	1829.055556	1921	0.986486486	0.932432432	Other	in_between
184	f	21	university_student	28	36	36	72	33	3	25	11	1171	1470	1239.848485	1422.04	0.905405405	0.689189189	Other	in_between
185	f	29	university_student	54	36	35	72	36	0	33	2	1036.5	1318	1210.888889	1447.090909	0.986486486	0.930555556	BPD website	high BPD
186	f	22	university_student	15	36	36	72	35	1	27	9	1347	1153	1253.685714	1294.037037	0.959459459	0.743243243	Other	low BPD
187	f	22	university_student	46	36	36	72	35	1	35	1	1497	1799	1568.914286	1773.6	0.959459459	0.959459459	Other	in_between
188	f	29	university_student	29	36	36	72	34	2	30	6	1057	1063.5	1067	1141.6	0.932432432	0.824324324	Other	in_between
189	f	26	unemployed	63	36	36	70	35	1	29	7	1662	1673	1728.685714	1951.068966	0.959459459	0.797297297	BPD website	high BPD
190	f	21	university_student	12	36	35	72	35	1	34	1	1178	1254.5	1193.942857	1380.764706	0.959459459	0.958333333	Other	low BPD
191	f	19	other	41	36	36	72	34	2	30	6	1189	1614	1246.382353	1581.2	0.932432432	0.824324324	Other	in_between
192	f	31	unemployed	48	36	36	72	34	2	30	6	1034.5	1225	1101.294118	1299.433333	0.932432432	0.824324324	BPD website	high BPD
193	f	20	university_student	21	36	36	72	28	8	28	8	1285.5	1518.5	1330.321429	1531.5	0.77027027	0.77027027	NA	low BPD
194	m	49	other	33	36	35	70	36	0	32	3	1788	2187	1897.472222	2159.5	0.986486486	0.902777778	BPD website	in_between
195	f	31	employed	58	36	36	72	30	6	28	8	1625	1914	1665.533333	1852.607143	0.824324324	0.77027027	BPD website	high BPD
196	m	23	university_student	32	36	36	72	30	6	24	12	1028.5	1505	1221.866667	1418.625	0.824324324	0.662162162	Other	in_between
197	f	38	pensioner	46	36	36	72	30	6	33	3	1807.5	1806	1941.3	1971.878788	0.824324324	0.905405405	BPD website	in_between
198	f	24	university_student	29	36	36	72	36	0	35	1	1183.5	1627	1366.416667	1641.114286	0.986486486	0.959459459	Other	in_between
199	f	27	student	65	36	36	72	26	10	24	12	1493	1403	1679.153846	1519.041667	0.716216216	0.662162162	Other	high BPD
200	f	22	university_student	40	36	36	72	27	9	24	12	1390	1101	1405.259259	1194	0.743243243	0.662162162	Other	in_between
201	f	22	university_student	13	36	36	72	34	2	33	3	1440	1483	1491.176471	1735.424242	0.932432432	0.905405405	Other	low BPD
202	f	18	xxx	65	36	36	72	28	8	32	4	1772	1661.5	1722.285714	1828.4375	0.77027027	0.878378378	Other	high BPD
203	f	21	university_student	32	36	36	72	33	3	26	10	1109	1241.5	1121.030303	1356.153846	0.905405405	0.716216216	Other	in_between
204	f	29	graduate_student	50	36	36	72	18	18	20	16	1348	1308.5	1304.5	1457.75	0.5	0.554054054	Other	high BPD
205	f	22	student	35	35	36	72	32	3	31	5	1465.5	1504	1473.28125	1512.16129	0.902777778	0.851351351	BPD website	in_between
206	f	28	pensioner	41	36	36	72	33	3	32	4	1214	1469.5	1270.909091	1514.28125	0.905405405	0.878378378	BPD website	in_between
207	m	22	employed	35	36	36	72	35	1	25	11	1182	1371	1189.057143	1523.56	0.959459459	0.689189189	Other	in_between
208	f	25	university_student	27	36	36	72	35	1	34	2	1272	1367.5	1365.914286	1439.735294	0.959459459	0.932432432	Other	in_between
209	f	18	university_student	40	36	36	72	32	4	31	5	836	1266	935.4375	1316.387097	0.878378378	0.851351351	Other	in_between
210	f	29	other	53	36	36	72	33	3	33	3	1333	1834	1484.515152	1747.454545	0.905405405	0.905405405	Other	high BPD
211	m	25	university_student	43	36	36	71	29	7	29	7	1465	1357	1520.793103	1482.551724	0.797297297	0.797297297	Other	in_between
212	f	21	university_student	31	36	36	72	34	2	34	2	1560.5	1746	1660.352941	1725.558824	0.932432432	0.932432432	Other	in_between
213	m	23	university_student	40	36	36	72	28	8	28	8	1240	1673	1398.142857	1650.464286	0.77027027	0.77027027	Other	in_between
214	f	26	employed	23	36	36	71	35	1	33	3	1627	1211	1563.742857	1346	0.959459459	0.905405405	Other	low BPD
215	f	28	employed	40	36	36	72	33	3	34	2	957	1312.5	1169.181818	1277.617647	0.905405405	0.932432432	Other	in_between
216	f	22	university_student	39	36	34	71	34	2	29	5	1170.5	1294	1256.705882	1330.275862	0.932432432	0.842857143	Other	in_between
217	f	18	university_student	22	36	36	72	34	2	31	5	1080.5	1372	1200.735294	1310.096774	0.932432432	0.851351351	Other	low BPD
218	f	20	university_student	29	36	36	72	35	1	32	4	1307	1565	1275.342857	1520.71875	0.959459459	0.878378378	Other	in_between
219	f	18	student	58	36	36	72	35	1	32	4	1303	1196	1279.657143	1373.6875	0.959459459	0.878378378	BPD website	high BPD
220	f	21	xxx	51	36	36	72	34	2	27	9	1050	1218	1087.676471	1253.666667	0.932432432	0.743243243	Other	high BPD
